# Supplementary material for: Revisiting Five Years of CASMI Contests with EPA Identification Tools
Source: Metabolites. 2020 Jun 23;10(6):260. doi: 10.3390/metabo10060260 (PMC7345619; doi:10.3390/metabo10060260)
Supplement: Supplementary file 1 [file metabolites-10-00260-s001.zip]

Archive with 3 entries (3 files):
- Supplemental File 1_v2.xlsx
- Supplemental File 2_v2.docx
- Supplemental File 3.txt
