# Supplementary material for: Revisiting Five Years of CASMI Contests with EPA Identification Tools
Source: Metabolites. 2020 Jun 23;10(6):260. doi: 10.3390/metabo10060260 (PMC7345619; doi:10.3390/metabo10060260)
Supplement: Supplementary file 1 [file metabolites-10-00260-s001.zip › Supplemental File 1_v2.xlsx]

## Sheet: Description
Supplemental File 1
"Revisiting Five Years of CASMI Contests with EPA Identification Tools"
McEachran, et al.
Contents: 12 sheets
Sheet Name	Description
CASMI2012	Results of the assembly and review of the compound set from the CASMI 2012 contest year
CASMI2012 Results	Identification results by challenge compound and score type
CASMI2013	Results of the assembly and review of the compound set from the CASMI 2013 contest year
CASMI2013 Results	Identification results by challenge compound and score type
CASMI2014	Results of the assembly and review of the compound set from the CASMI 2014 contest year
CASMI2014 Results	Identification results by challenge compound and score type
CASMI2016_Training	Results of the assembly and review of the compound set from the CASMI 2016 contest year training set
CASMI2016_Train Results	Identification results by challenge compound and score type
CASMI2016_Challenge	Results of the assembly and review of the compound set from the CASMI 2016 contest year challenge set
CASMI2016_Chall Results	Identification results by challenge compound and score type
CASMI2017	Results of the assembly and review of the compound set from the CASMI 2017 contest year
CASMI2017 Results	Identification results by challenge compound and score type

## Sheet: CASMI2012
ID	Challenge#	InChIkey	Formula	InChI	URL	trivialname	ChemSpID	PubChem CID	INPUT	DTXSID	MS-Ready DTXCID	PREFERRED_NAME	INCHIKEY	Mismatched	Footnotes	Present in Public Release	UniChem-INPUT	UniChem-OUTPUT
1	Challenge1	SBUJHOSQTJFQJX-NOAMYHISSA-N	C18H36N4O11	InChI=1S/C18H36N4O11/c19-2-6-10(25)12(27)13(28)18(30-6)33-16-5(21)1-4(20)15(14(16)29)32-17-11(26)8(22)9(24)7(3-23)31-17/h4-18,23-29H,1-3,19-22H2/t4-,5+,6-,7-,8+,9-,10-,11-,12+,13-,14-,15+,16-,17-,18-/m1/s1	http://pubchem.ncbi.nlm.nih.gov/summary/summary.cgi?cid=6032	Kanamycin A	5810	6032	SBUJHOSQTJFQJX-NOAMYHISSA-N	DTXSID3023184		Kanamycin A	SBUJHOSQTJFQJX-NOAMYHISSA-N			X	25	25
2	Challenge2	KQDOTXAUJBODDM-STUNQXDBSA-N	C28H32O14	InChI=1S/C28H32O14/c1-36-16-9-14(10-17(37-2)23(16)32)5-7-21(30)41-27-26(35)25(34)20(13-29)40-28(27)42-22(31)8-6-15-11-18(38-3)24(33)19(12-15)39-4/h5-12,20,25-29,32-35H,13H2,1-4H3/b7-5+,8-6+/t20-,25-,26+,27-,28+/m1/s1	http://pubchem.ncbi.nlm.nih.gov/summary/summary.cgi?cid=5280665	1,2-Bis-O-sinapoyl-beta-D-glucoside	4444262	5280665	KQDOTXAUJBODDM-STUNQXDBSA-N	DTXSID50904963		1,2-Bis-O-sinapoyl-beta-D-glucoside	KQDOTXAUJBODDM-STUNQXDBSA-N			X	8	8
3	Challenge3	ZAKICGFSIJSCSF-LPUQOGTASA-N	C14H27NO9S3	InChI=1S/C14H27NO9S3/c1-25-7-5-3-2-4-6-10(15-24-27(20,21)22)26-14-13(19)12(18)11(17)9(8-16)23-14/h9,11-14,16-19H,2-8H2,1H3,(H,20,21,22)/t9-,11-,12+,13-,14+/m1/s1	http://pubchem.ncbi.nlm.nih.gov/summary/summary.cgi?cid=46173875	Glucolesquerellin		46173875	ZAKICGFSIJSCSF-LPUQOGTASA-N	DTXSID10904964		Glucolesquerellin	ZAKICGFSIJSCSF-LPUQOGTASA-N			X	4	4
4	Challenge4	PGINMPJZCWDQNT-GJZGRUSLSA-N	C19H17NO4	InChI=1S/C19H17NO4/c1-20-14-2-10-4-16-18(23-8-21-16)6-12(10)15(20)3-11-5-17-19(7-13(11)14)24-9-22-17/h4-7,14-15H,2-3,8-9H2,1H3/t14-,15-/m0/s1	http://pubchem.ncbi.nlm.nih.gov/summary/summary.cgi?cid=12304178	Escholtzine	16740500	12304178	PGINMPJZCWDQNT-GJZGRUSLSA-N	DTXSID70904965		Escholtzine	PGINMPJZCWDQNT-GJZGRUSLSA-N			X	5	5
5	Challenge5	BHLYRWXGMIUIHG-UHFFFAOYSA-N	C19H23NO4	InChI=1S/C19H23NO4/c1-20-7-6-13-10-19(24-3)17(22)11-14(13)15(20)8-12-4-5-18(23-2)16(21)9-12/h4-5,9-11,15,21-22H,6-8H2,1-3H3	http://pubchem.ncbi.nlm.nih.gov/summary/summary.cgi?cid=10233	Reticuline	9816	10233	BHLYRWXGMIUIHG-UHFFFAOYSA-N	DTXSID80331501		(R)-Reticuline	BHLYRWXGMIUIHG-OAHLLOKOSA-N	X	1	X	11	15
5.1									BHLYRWXGMIUIHG-UHFFFAOYSA-N	DTXSID60858367		(1S)-1-[(3-Hydroxy-4-methoxyphenyl)methyl]-6-methoxy-2-(~2~H_3_)methyl-1,2,3,4-tetrahydroisoquinolin-7-ol	BHLYRWXGMIUIHG-VSLDJYOXSA-N	X	1	X	11	2
6	Challenge6	XRBIHOLQAKITPP-SBHAEUEKSA-N	C21H21NO6	InChI=1S/C21H21NO6/c1-22-6-5-11-7-15-16(26-9-25-15)8-13(11)19-18(22)12-3-4-14-20(27-10-24-14)17(12)21(23-2)28-19/h3-4,7-8,18-19,21H,5-6,9-10H2,1-2H3/t18-,19-,21+/m1/s1	http://pubchem.ncbi.nlm.nih.gov/summary/summary.cgi?cid=197775	Rheadine	171184	197775	XRBIHOLQAKITPP-SBHAEUEKSA-N	DTXSID10181652		Rhoeadine	XRBIHOLQAKITPP-SBHAEUEKSA-N			X	12	12
10	Challenge10	KHUFHLFHOQVFGB-UHFFFAOYSA-N	C14H9NO2	InChI=1S/C14H9NO2/c15-11-7-3-6-10-12(11)14(17)9-5-2-1-4-8(9)13(10)16/h1-7H,15H2	http://pubchem.ncbi.nlm.nih.gov/summary/summary.cgi?cid=6710	1-Aminoanthraquinone	6454	6710	KHUFHLFHOQVFGB-UHFFFAOYSA-N	DTXSID2052572		1-Aminoanthraquinone	KHUFHLFHOQVFGB-UHFFFAOYSA-N			X	17	17
11	Challenge11	NGDMLQSGYUCLDC-UHFFFAOYSA-N	C17H12O	InChI=1S/C17H12O/c18-10-14-7-6-13-5-4-11-2-1-3-12-8-9-15(14)17(13)16(11)12/h1-9,18H,10H2	http://pubchem.ncbi.nlm.nih.gov/summary/summary.cgi?cid=104977	1-Pyrenemethanol	94729	104977	NGDMLQSGYUCLDC-UHFFFAOYSA-N	DTXSID90179219		1-Hydroxymethylpyrene	NGDMLQSGYUCLDC-UHFFFAOYSA-N			X	15	15
12	Challenge12	MFYSUUPKMDJYPF-FMQUCBEESA-N	C17H16N4O4	InChI=1/C17H16N4O4/c1-11-8-9-14(15(10-11)21(24)25)19-20-16(12(2)22)17(23)18-13-6-4-3-5-7-13/h3-10,16H,1-2H3,(H,18,23)/b20-19+	http://pubchem.ncbi.nlm.nih.gov/summary/summary.cgi?cid=221491	alpha-(o-Nitro-p-tolylazo)acetoacetanilide	192174	221491	MFYSUUPKMDJYPF-FMQUCBEESA-N	DTXSID4041735		C.I. Pigment Yellow 1	MFYSUUPKMDJYPF-UHFFFAOYSA-N	X	2	X	4	3
13	Challenge13	NXGAOFONOFYCNG-UHFFFAOYSA-N	C19H17OP	InChI=1S/C19H17OP/c20-21(18-12-6-2-7-13-18,19-14-8-3-9-15-19)16-17-10-4-1-5-11-17/h1-15H,16H2	http://pubchem.ncbi.nlm.nih.gov/summary/summary.cgi?cid=76293	Benzyldiphenylphosphine oxide	68772	76293	NXGAOFONOFYCNG-UHFFFAOYSA-N	DTXSID10183772		Phosphine oxide, benzyldiphenyl- (6CI,7CI,8CI)	NXGAOFONOFYCNG-UHFFFAOYSA-N			X	12	12
14	Challenge14	HIYWOHBEPVGIQN-UHFFFAOYSA-N	C12H9N	InChI=1S/C12H9N/c1-2-4-11-9(3-1)5-6-10-7-8-13-12(10)11/h1-8,13H	http://pubchem.ncbi.nlm.nih.gov/summary/summary.cgi?cid=98617	1H-Benz[g]indole	89061	98617	HIYWOHBEPVGIQN-UHFFFAOYSA-N	DTXSID3075202		1H-Benz[g]indole	HIYWOHBEPVGIQN-UHFFFAOYSA-N			X	10	10
15	Challenge15	SYJHSTNDLFUIMT-UHFFFAOYSA-N	C12H13NO2	InChI=1S/C12H13NO2/c1-7(2)13-10-5-4-8(3)6-9(10)11(14)12(13)15/h4-7H,1-3H3	http://pubchem.ncbi.nlm.nih.gov/summary/summary.cgi?cid=2145522	1-Isopropyl-5-methyl-1H-indole-2,3-dione	1606080	2145522	SYJHSTNDLFUIMT-UHFFFAOYSA-N	DTXSID00891495		5-Methyl-1-(1-methylethyl)-1H-indole-2,3-dione	SYJHSTNDLFUIMT-UHFFFAOYSA-N			X	7	7
16	Challenge16	NFFNHGCVXXIUCW-UHFFFAOYSA-N	C18H21N3O5	InChI=1S/C18H21N3O5/c1-4-11-21-16(22)10-9-15(20-21)18(24)26-12(2)17(23)19-13-5-7-14(25-3)8-6-13/h5-10,12H,4,11H2,1-3H3,(H,19,23)	http://pubchem.ncbi.nlm.nih.gov/summary/summary.cgi?cid=18091616	[1-(4-methoxyanilino)-1-oxopropan-2-yl] 6-oxo-1-propylpyridazine-3-carboxylate	16896706	18091616	NFFNHGCVXXIUCW-UHFFFAOYSA-N	DTXSID90904967		1-(4-methoxyanilino)-1-oxopropan-2-yl 6-oxo-1-propyl-1,6-dihydropyridazine-3-carboxylate	NFFNHGCVXXIUCW-UHFFFAOYSA-N			X	4	0
17	Challenge17	LCPNCBSCOIMOBC-UHFFFAOYSA-N	C13H13N3	InChI=1S/C13H13N3/c14-13-9-5-4-6-11(13)10-15-16-12-7-2-1-3-8-12/h1-10,16H,14H2	http://pubchem.ncbi.nlm.nih.gov/summary/summary.cgi?cid=68380	Nitrin	61666	68380	LCPNCBSCOIMOBC-UHFFFAOYSA-N	DTXSID30904966		Nitrin	LCPNCBSCOIMOBC-XNTDXEJSSA-N	X	2	X	5	6
	Date Sourced from: http://www.casmi-contest.org/solutions.shtml
	Footnotes
	1. Chemical name provided suggests stereospecific form
	2. InChIKeys differ because of preferred use of crossed bond

## Sheet: CASMI2012 Results
Challenge	Raw MS/MS Score (summed CEs)	Rank by Mass (CFM-ID only)	Rank by Data Source Count Only	Rank by Mass+Data Sources
Challenge1	0.402069	1	1	1
Challenge2	0.447914	1	6	1
Challenge3	0.111481	7	7	7
Challenge4	0.547483	6	78	8
Challenge5	0.192186	26	5	5
Challenge6	0.238507	7	4	5
Challenge10	0.0669594	84	4	36
Challenge11	0.0504975	50	1	2
Challenge12	0.359565	1	3	1
Challenge13	0.423771	4	2	3
Challenge14	0.11207	42	10	40
Challenge15	0.24321	11	19	10
Challenge16	0.0183582	2	33	4
Challenge17	0.428268	8	26	8
		3	2	3	No. Top Hits (#1)
		5	7	9	No. in Top 5
		10	11	14	No. in Top 10
		12	13	14	No. in Top 20

## Sheet: CASMI2013
ID	Challenge #	InChIkey	Formula	InChI	URL	trivialname	ChemSpID	PubChem CID	INPUT	DTXSID	MS-Ready DTXCID	PREFERRED_NAME	INCHIKEY	Mismatched	Footnotes	Present in Public Release	UniChem-INPUT	UniChem-OUTPUT
1	Challenge1	NPNNKDMSXVRADT-WEVVVXLNSA-N	C18H19NO4	InChI=1S/C18H19NO4/c1-23-17-12-14(4-8-16(17)21)5-9-18(22)19-11-10-13-2-6-15(20)7-3-13/h2-9,12,20-21H,10-11H2,1H3,(H,19,22)/b9-5+	http://www.chemspider.com/Chemical-Structure.4444168.html	Feruloyl tyramine	4444168	5280537	NPNNKDMSXVRADT-UHFFFAOYSA-N	DTXSID30904143		Feruloyltyramine	NPNNKDMSXVRADT-WEVVVXLNSA-N			X	4	17
1	Challenge2	SFUVCMKSYKHYLD-FNORWQNLSA-N	C14H20N2O3	InChI=1S/C14H20N2O3/c1-19-13-10-11(4-6-12(13)17)5-7-14(18)16-9-3-2-8-15/h4-7,10,17H,2-3,8-9,15H2,1H3,(H,16,18)/b7-5+	http://www.chemspider.com/Chemical-Structure.4445108.html	Feruloyl putrescine	4445108	5281796	SFUVCMKSYKHYLD-UHFFFAOYSA-N	DTXSID90904144		Feruloylputrescine	SFUVCMKSYKHYLD-FNORWQNLSA-N			X	5	12
3	Challenge3	XAUFHEFYRXIVAK-UHFFFAOYSA-N	C13H24N4O4	InChI=1S/C13H24N4O4/c1-7(2)6-10(12(15)20)17-13(21)9(16-8(3)18)4-5-11(14)19/h7,9-10H,4-6H2,1-3H3,(H2,14,19)(H2,15,20)(H,16,18)(H,17,21)	http://www.chemspider.com/Chemical-Structure.10441833.html?rid=65cf6c0a-5504-4130-b09b-80b9456c26eb	Acetyl-Gln-Leu-amide	10441833	23275745	XAUFHEFYRXIVAK-UHFFFAOYSA-N	DTXSID50904145		N2-Acetylglutaminylleucinamide	XAUFHEFYRXIVAK-UHFFFAOYSA-N			X	1	1
4	Challenge4	QGGZBXOADPVUPN-UHFFFAOYSA-N	C15H14O	InChI=1S/C15H14O/c16-15(14-9-5-2-6-10-14)12-11-13-7-3-1-4-8-13/h1-10H, 11-12H2	http://www.chemspider.com/Chemical-Structure.58334.html?rid=517888f2-b708-47b3-80ff-c951d9c42ef4	Dihydrochalcone	58334	64802	QGGZBXOADPVUPN-UHFFFAOYSA-N	DTXSID7061481		1-Propanone, 1,3-diphenyl-	QGGZBXOADPVUPN-UHFFFAOYSA-N			X	19	19
5	Challenge5	UFHLMYOGRXOCSL-UHFFFAOYSA-N	C12H18O4S2	InChI=1S/C12H18O4S2/c1-7(2)15-10(13)9(11(14)16-8(3)4)12-17-5-6-18-12/h7-8H,5-6H2,1-4H3	http://www.chemspider.com/Chemical-Structure.36283.html?rid=39cc0ae6-c092-4689-98fd-c696bb47464b	Isoprothiolane	36283	39681	UFHLMYOGRXOCSL-UHFFFAOYSA-N	DTXSID8058110		Isoprothiolane	UFHLMYOGRXOCSL-UHFFFAOYSA-N			X	17	17
6	Challenge6	DSHVCPCRTVONJU-BWFXXPIMSA-N	C49H93O14P	InChI=1/C49H93O14P/c1-4-6-8-10-12-14-16-18-20-21-23-25-27-29-31-33-35-37-45(52)61-42(38-59-44(51)36-34-32-30-28-26-24-22-19-17-15-13-11-9-7-5-2)39-60-64(56,57)63-49-48(55)47(54)46(53)43(62-49)40-58-41(3)50/h42-43,46-49,53-55H,4-40H2,1-3H3,(H,56,57)/t42-,43-,46-,47+,48-,49+/m1/s1	http://pubchem.ncbi.nlm.nih.gov/summary/summary.cgi?cid=70698918&loc=ec_rcs	Phosphatidyl-6-acetyl-glucose (18:0/20:0)		70698918	DSHVCPCRTVONJU-UHFFFAOYSA-N	DTXSID10904146		Phosphatidyl-6-acetyl-glucose(18:0/20:0)	DSHVCPCRTVONJU-RLWIBDQOSA-N	X		X	1	2
7	Challenge7	QRFZGLTZLZZHCM-CTGAEMIQSA-N	C75H62O30	InChI=1S/C75H62O30/c76-28-16-41(88)51-50(17-28)101-68(24-2-7-31(78)37(84)12-24)63(97)59(51)53-43(90)20-45(92)55-61(65(99)70(103-73(53)55)26-4-9-33(80)39(86)14-26)57-47(94)22-48(95)58-62(66(100)71(105-75(57)58)27-5-10-34(81)40(87)15-27)56-46(93)21-44(91)54-60(64(98)69(104-74(54)56)25-3-8-32(79)38(85)13-25)52-42(89)19-35(82)29-18-49(96)67(102-72(29)52)23-1-6-30(77)36(83)11-23/h1-17,19-22,49,59-71,7…		cinnamtannin A3	10272880	16129741	QRFZGLTZLZZHCM-UHFFFAOYSA-N	DTXSID70904147		Cinnamtannin A3	QRFZGLTZLZZHCM-NWYMYRDLSA-N	X		X	4	9
8	Challenge8	RJFFPCHJOFXZQD-YTSXHMEESA-N	C45H38O20	InChI=1S/C45H38O20/c46-16-8-21(50)31-30(9-16)63-42(14-4-25(54)37(59)26(55)5-14)39(61)35(31)33-23(52)12-24(53)34-36(40(62)43(65-45(33)34)15-6-27(56)38(60)28(57)7-15)32-22(51)11-19(48)17-10-29(58)41(64-44(17)32)13-1-2-18(47)20(49)3-13/h1-9,11-12,29,35-36,39-43,46-62H,10H2/t29-,35-,36+,39-,40-,41+,42+,43+/m0/s1		Prodelphinidin C2		71623698	RJFFPCHJOFXZQD-UHFFFAOYSA-N	DTXSID30904148		Prodelphinidin C2	RJFFPCHJOFXZQD-YTSXHMEESA-N			X	2	3
9	Challenge9	SBPBAQFWLVIOKP-UHFFFAOYSA-N	C9H11Cl3NO3PS	InChI=1S/C9H11Cl3NO3PS/c1-3-14-17(18,15-4-2)16-9-7(11)5-6(10)8(12)13-9/h5H,3-4H2,1-2H3	http://www.chemspider.com/Chemical-Structure.2629.html?rid=dc2d2631-c3e1-46ac-b560-1258975525c6	Chlorpyrifos	2629	2730	SBPBAQFWLVIOKP-UHFFFAOYSA-N	DTXSID4020458		Chlorpyrifos	SBPBAQFWLVIOKP-UHFFFAOYSA-N			X	20	20
10	Challenge10	FTEIMYUBKWFJIG-UHFFFAOYSA-N	C42H71N11O12	InChI=1S/C42H71N11O12/c1-21(2)17-28(49-36(58)29(18-25-19-45-20-46-25)50-39(61)32(44)22(3)4)37(59)52-34(24(7)54)41(63)53-16-10-12-30(53)38(60)51-33(23(5)6)40(62)47-26(13-14-31(55)56)35(57)48-27(42(64)65)11-8-9-15-43/h19-24,26-30,32-34,54H,8-18,43-44H2,1-7H3,(H,45,46)(H,47,62)(H,48,57)(H,49,58)(H,50,61)(H,51,60)(H,52,59)(H,55,56)(H,64,65)	http://www.chemspider.com/Chemical-Structure.11455640.html?rid=8b7553cf-1672-4314-905d-4ee90404d0ca	VAL-HIS-LEU-THR-PRO-VAL-GLU-LYS	11455640	14818845	FTEIMYUBKWFJIG-UHFFFAOYSA-N	DTXSID90904149		DL-valyl-DL-histidyl-DL-leucyl-DL-threonyl-DL-prolyl-DL-valyl-DL-alpha-glutamyl-DL-lysine	FTEIMYUBKWFJIG-UHFFFAOYSA-N			X	1	1
11	Challenge11	UEPVWRDHSPMIAZ-IZTHOABVSA-N	C20H18O5	InChI=1S/C20H18O5/c1-25-20-12-15(6-11-19(20)24)5-10-18(23)13-17(22)9-4-14-2-7-16(21)8-3-14/h2-13,21,23-24H,1H3/b9-4+,10-5+,18-13-	http://www.chemspider.com/Chemical-Structure.4482000.html?rid=cd75834c-2021-4e23-a115-9984dc2b12f3	Demethoxycurcumin	4482000	5324476	HJTVQHVGMGKONQ-UHFFFAOYSA-N				HJTVQHVGMGKONQ-LUZURFALSA-N				6	17
11.1	Challenge11(tautomer1)	HJTVQHVGMGKONQ-LUZURFALSA-N	C20H18O5	InChI=1S/C20H18O5/c1-25-20-12-15(6-11-19(20)24)5-10-18(23)13-17(22)9-4-14-2-7-16(21)8-3-14/h2-12,21,24H,13H2,1H3/b9-4+,10-5+	http://pubchem.ncbi.nlm.nih.gov/summary/summary.cgi?cid=5469424	Demethoxycurcumin	NA	5469424	HJTVQHVGMGKONQ-UHFFFAOYSA-N	DTXSID00873751		Demethoxycurcumin	HJTVQHVGMGKONQ-LUZURFALSA-N		1	X	6	17
11.2	Challenge11(tautomer2)	NMRUIRRIQNAQEB-VEAXOGKZSA-N	C20H18O5	InChI=1S/C20H18O5/c1-25-20-12-15(6-11-19(20)24)5-10-18(23)13-17(22)9-4-14-2-7-16(21)8-3-14/h2-13,21-22,24H,1H3/b9-4+,10-5+,17-13-		Demethoxycurcumin	24534768	NA	HJTVQHVGMGKONQ-UHFFFAOYSA-N				HJTVQHVGMGKONQ-LUZURFALSA-N		1		6	17
12	Challenge12	FXNFHKRTJBSTCS-UHFFFAOYSA-N	C15H10O5	InChI=1S/C15H10O5/c16-9-6-11(8-4-2-1-3-5-8)20-12-7-10(17)14(18)15(19)13(9)12/h1-7,17-19H	http://www.chemspider.com/Chemical-Structure.4444924.html?rid=2d204e28-43ec-4a62-83f9-c313ce64b47b	Baicalein	4444924	5281605	FXNFHKRTJBSTCS-UHFFFAOYSA-N	DTXSID2022389		Baicalein	FXNFHKRTJBSTCS-UHFFFAOYSA-N			X	26	26
13	Challenge13	SRVFFFJZQVENJC-IHRRRGAJSA-N	C17H30N2O5	InChI=1S/C17H30N2O5/c1-6-23-17(22)14-13(24-14)16(21)19-12(9-11(4)5)15(20)18-8-7-10(2)3/h10-14H,6-9H2,1-5H3,(H,18,20)(H,19,21)/t12-,13-,14-/m0/s1	http://www.chemspider.com/Chemical-Structure.59098.html	EST; Aloxistatin	59098	65663	SRVFFFJZQVENJC-UHFFFAOYSA-N	DTXSID00904150		Aloxistatin	SRVFFFJZQVENJC-IHRRRGAJSA-N			X	4	15
14	Challenge14	GRTOGORTSDXSFK-DLLGKBFGSA-N	C21H24N2O3	InChI=1S/C21H24N2O3/c1-12-16-10-23-8-7-14-13-5-3-4-6-18(13)22-20(14)19(23)9-15(16)17(11-26-12)21(24)25-2/h3-6,11-12,15-16,19,22H,7-10H2,1-2H3/t12-,15-,16-,19-/m0/s1	http://www.chemspider.com/Chemical-Structure.65280.html	Tetrahydroalstonine	65280	72340	GRTOGORTSDXSFK-UHFFFAOYSA-N	DTXSID60180231		19-epi-3-Isoajmalicine	GRTOGORTSDXSFK-BMHLXIAXSA-N	X		X	11	6
14.1									GRTOGORTSDXSFK-UHFFFAOYSA-N	DTXSID60904151		Raubasine	GRTOGORTSDXSFK-XJTZBENFSA-N	X		X	11	19
14.2									GRTOGORTSDXSFK-UHFFFAOYSA-N	DTXSID10197475		3-Isoajmalicine	GRTOGORTSDXSFK-NALNUFGESA-N	X		X	11	6
15	Challenge15	JJUBFBTUBACDHW-UHFFFAOYSA-N	C10H5F17O	InChI=1S/C10H5F17O/c11-3(12,1-2-28)4(13,14)5(15,16)6(17,18)7(19,20)8(21,22)9(23,24)10(25,26)27/h28H,1-2H2	http://www.chemspider.com/Chemical-Structure.62822.html?rid=468fe9e1-3eee-4a06-a8b6-9d4f0f7adff4	2-(Perfluorooctyl)ethanol	62822	69619	JJUBFBTUBACDHW-UHFFFAOYSA-N	DTXSID7029904		8:2 Fluorotelomer alcohol	JJUBFBTUBACDHW-UHFFFAOYSA-N			X	15	15
16	Challenge16	GSDSWSVVBLHKDQ-UHFFFAOYSA-N	C18H20FN3O4	InChI=1S/C18H20FN3O4/c1-10-9-26-17-14-11(16(23)12(18(24)25)8-22(10)14)7-13(19)15(17)21-5-3-20(2)4-6-21/h7-8,10H,3-6,9H2,1-2H3,(H,24,25)	http://www.chemspider.com/Chemical-Structure.4422.html?rid=6f2f3f9f-b861-42cf-88d7-58465a9792eb	Ofloxacin	4422	4583	GSDSWSVVBLHKDQ-UHFFFAOYSA-N	DTXSID3041085		Ofloxacin	GSDSWSVVBLHKDQ-UHFFFAOYSA-N		2	X	25	25
16.1									GSDSWSVVBLHKDQ-UHFFFAOYSA-N	DTXSID0041060		Levofloxacin	GSDSWSVVBLHKDQ-JTQLQIEISA-N	X		X	25	28
16.2									GSDSWSVVBLHKDQ-UHFFFAOYSA-N	DTXSID1058715		D-Levofloxacin	GSDSWSVVBLHKDQ-SNVBAGLBSA-N	X		X	25	17
	Date Sourced from: http://www.casmi-contest.org/2013/solutions-cat1-2.shtml
	Footnotes
	1. Original spreadsheet footnote: ChemSpider and PubChem give different chemical structures that are tautomers from each other. So we give two different values to InChI key, InChI, and SMILES.
	2. Challenge InChIKey represents non-stereo form and non-stereo form registered in dashboard database

## Sheet: CASMI2013 Results
Challenge	Raw MS/MS Score (summed CEs)	Rank by Mass (CFM-ID only)	Rank by Data Source Count Only	Rank by Mass+Data Sources
Challenge1	0.218401	2	36	3
Challenge2	0.469291	1	41	1
Challenge3	0.457927	1	49	1
Challenge4	1.90853	22	4	5
Challenge5	0.354086	1	1	1
Challenge6	0.600091	1	1	1
Challenge7
Challenge8	0.377932	1	2	1
Challenge9	1.20326	2	1	1
Challenge10	0.689571	1	1	1
Challenge11	0.218088	2	9	2
Challenge12	0.227196	20	8	14
Challenge13	0.158833	1	6	2
Challenge14	0.448717	5	3	1
Challenge15	0.0276288	5	1	1
Challenge16	0	3	2	3
		7	5	9	No. Top Hits (#1)
		13	9	14	No. in Top 5
		13	12	14	No. in Top 10
		14	12	15	No. in Top 20

## Sheet: CASMI2014
ID	Challenge #	InChIkey	Formula	InChI	URL	Trivialname	ChemSpID	PubChem CID	URL	INPUT	DTXSID	MS-Ready DTXCID	PREFERRED_NAME	INCHIKEY	Mismatched	Footnotes	Present in Public Release	UniChem-INPUT	UniChem-OUTPUT
1	Challenge1	PYVRVRFVLRNJLY-MZMPXXGTSA-N	C23H46NO7P	InChI=1S/C23H46NO7P/c1-2-3-4-5-6-7-8-9-10-11-12-13-14-15-16-17-23(26)29-20-22(25)21-31-32(27,28)30-19-18-24/h9-10,22,25H,2-8,11-21,24H2,1H3,(H,27,28)/b10-9-/t22-/m1/s1	https://pubchem.ncbi.nlm.nih.gov/compound/9547071	LysoPE(18:1/0:0) [1_oleoyl_2_hydroxy_sn_glycero_3_phosphoethanolamine]	7826021	9547071	http://www.chemspider.com/Chemical-Structure.7826021.html	PYVRVRFVLRNJLY-MZMPXXGTSA-N	DTXSID50873847		Oleoyl lysophosphatidylethanolamine	PYVRVRFVLRNJLY-KTKRTIGZSA-N	X	3	X	12	5
2	Challenge2	FCCDDURTIIUXBY-UHFFFAOYSA-N	C8H15NOS2	InChI=1S/C8H15NOS2/c9-8(10)4-2-1-3-7-5-6-11-12-7/h7H,1-6H2,(H2,9,10)	https://pubchem.ncbi.nlm.nih.gov/compound/863	Lipoamide	840	863	http://www.chemspider.com/Chemical-Structure.840.html	FCCDDURTIIUXBY-UHFFFAOYSA-N	DTXSID2046541		DL-Lipoamide	FCCDDURTIIUXBY-UHFFFAOYSA-N			X	21	21
3	Challenge3	ONJSZLXSECQROL-UHFFFAOYSA-N	C9H9NO4	InChI=1S/C9H9NO4/c11-7-4-2-1-3-6(7)9(14)10-5-8(12)13/h1-4,11H,5H2,(H,10,14)(H,12,13)	https://pubchem.ncbi.nlm.nih.gov/compound/10253	2-hydroxyhippuric acid	9835	10253	http://www.chemspider.com/Chemical-Structure.9835.html	ONJSZLXSECQROL-UHFFFAOYSA-N	DTXSID70197592		Salicylurate	ONJSZLXSECQROL-UHFFFAOYSA-N			X	21	21
4	Challenge4	FBTSQILOGYXGMD-LURJTMIESA-N	C9H10N2O5	InChI=1S/C9H10N2O5/c10-6(9(13)14)3-5-1-2-8(12)7(4-5)11(15)16/h1-2,4,6,12H,3,10H2,(H,13,14)/t6-/m0/s1	https://pubchem.ncbi.nlm.nih.gov/compound/65124	3-nitrotyrosine	205676	65124	http://www.chemspider.com/Chemical-Structure.205676.html	FBTSQILOGYXGMD-LURJTMIESA-N	DTXSID20904132		3-nitrotyrosine	FBTSQILOGYXGMD-LURJTMIESA-N			X	17	17
4.1										FBTSQILOGYXGMD-LURJTMIESA-N	DTXSID70353959		3-nitro-d-tyrosine	FBTSQILOGYXGMD-ZCFIWIBFSA-N	X		X	17	9
5	Challenge5	LDCYZAJDBXYCGN-UHFFFAOYSA-N	C11H12N2O3	InChI=1S/C11H12N2O3/c12-9(11(15)16)3-6-5-13-10-2-1-7(14)4-8(6)10/h1-2,4-5,9,13-14H,3,12H2,(H,15,16)	https://pubchem.ncbi.nlm.nih.gov/compound/144	5-hydroxytryptophan	141	144	http://www.chemspider.com/Chemical-Structure.141.html	LDCYZAJDBXYCGN-UHFFFAOYSA-N	DTXSID50859863		(+/-)-5-Hydroxytryptophan	LDCYZAJDBXYCGN-UHFFFAOYSA-N		1		19	19
5.1										LDCYZAJDBXYCGN-UHFFFAOYSA-N	DTXSID40195863		5-Hydroxytryptophan D-form	LDCYZAJDBXYCGN-SECBINFHSA-N	X		X	19	16
5.2										LDCYZAJDBXYCGN-UHFFFAOYSA-N	DTXSID1025437		L-5-Hydroxytryptophan	LDCYZAJDBXYCGN-VIFPVBQESA-N	X		X	19	26
6	Challenge6	CFFZDZCDUFSOFZ-UHFFFAOYSA-N	C8H8O4	InChI=1S/C8H8O4/c9-6-2-1-5(3-7(6)10)4-8(11)12/h1-3,9-10H,4H2,(H,11,12)	https://pubchem.ncbi.nlm.nih.gov/compound/547	3,4-Dihydroxyphenylacetic Acid (DOPAC)	532	547	http://www.chemspider.com/Chemical-Structure.532.html	CFFZDZCDUFSOFZ-UHFFFAOYSA-N	DTXSID9074430		3,4-Dihydroxyphenylacetic acid	CFFZDZCDUFSOFZ-UHFFFAOYSA-N			X	23	23
7	Challenge7	QYSXJUFSXHHAJI-YRZJJWOYSA-N	C27H44O	InChI=1S/C27H44O/c1-19(2)8-6-9-21(4)25-15-16-26-22(10-7-17-27(25,26)5)12-13-23-18-24(28)14-11-20(23)3/h12-13,19,21,24-26,28H,3,6-11,14-18H2,1-2,4-5H3/b22-12+,23-13-/t21-,24+,25-,26+,27-/m1/s1	https://pubchem.ncbi.nlm.nih.gov/compound/5280795	Vitamin D3	4444353	5280795	http://www.chemspider.com/Chemical-Structure.4444353.html	QYSXJUFSXHHAJI-YRZJJWOYSA-N	DTXSID6026294		Vitamin D3	QYSXJUFSXHHAJI-YRZJJWOYSA-N			X	28	28
8	Challenge8	CZMRCDWAGMRECN-UGDNZRGBSA-N	C12H22O11	InChI=1S/C12H22O11/c13-1-4-6(16)8(18)9(19)11(21-4)23-12(3-15)10(20)7(17)5(2-14)22-12/h4-11,13-20H,1-3H2/t4-,5-,6-,7-,8+,9-,10+,11-,12+/m1/s1	https://pubchem.ncbi.nlm.nih.gov/compound/5988	Sucrose	5768	5988	http://www.chemspider.com/Chemical-Structure.5768.html	CZMRCDWAGMRECN-UGDNZRGBSA-N	DTXSID2021288		Sucrose	CZMRCDWAGMRECN-UGDNZRGBSA-N			X	29	29
8.1										CZMRCDWAGMRECN-UGDNZRGBSA-N	DTXSID20859012		Allosucrose	CZMRCDWAGMRECN-DCUALPFSSA-N	X			29	4
9	Challenge9	RWSXRVCMGQZWBV-UHFFFAOYSA-N	C10H17N3O6S	InChI=1S/C10H17N3O6S/c11-5(10(18)19)1-2-7(14)13-6(4-20)9(17)12-3-8(15)16/h5-6,20H,1-4,11H2,(H,12,17)(H,13,14)(H,15,16)(H,18,19)	https://pubchem.ncbi.nlm.nih.gov/compound/745	Gamma-Glutamylcysteinylglycine (reduced glutathione)	725	745	http://www.chemspider.com/Chemical-Structure.725.html	RWSXRVCMGQZWBV-UHFFFAOYSA-N	DTXSID6023101		Glutathione	RWSXRVCMGQZWBV-WDSKDSINSA-N	X	2	X	11	25
10	Challenge10	UDMBCSSLTHHNCD-KQYNXXCUSA-N	C10H14N5O7P	InChI=1S/C10H14N5O7P/c11-8-5-9(13-2-12-8)15(3-14-5)10-7(17)6(16)4(22-10)1-21-23(18,19)20/h2-4,6-7,10,16-17H,1H2,(H2,11,12,13)(H2,18,19,20)/t4-,6-,7-,10-/m1/s1	https://pubchem.ncbi.nlm.nih.gov/compound/6083	Adenosine-5-monophosphate	5858	6083	http://www.chemspider.com/Chemical-Structure.5858.html	UDMBCSSLTHHNCD-KQYNXXCUSA-N	DTXSID5022560		Adenosine 5'-phosphate	UDMBCSSLTHHNCD-KQYNXXCUSA-N			X	27	27
10.1										UDMBCSSLTHHNCD-KQYNXXCUSA-N	DTXSID401009318		Vidarabine phosphate	UDMBCSSLTHHNCD-UHTZMRCNSA-N	X		X	27	13
11	Challenge11	ZFXYFBGIUFBOJW-UHFFFAOYSA-N	C7H8N4O2	InChI=1S/C7H8N4O2/c1-10-5-4(8-3-9-5)6(12)11(2)7(10)13/h3H,1-2H3,(H,8,9)	https://pubchem.ncbi.nlm.nih.gov/compound/2153	Theophylline	2068	2153	http://www.chemspider.com/Chemical-Structure.2068.html	ZFXYFBGIUFBOJW-UHFFFAOYSA-N	DTXSID5021336		Theophylline	ZFXYFBGIUFBOJW-UHFFFAOYSA-N			X	31	31
12	Challenge12	NUXSIDPKKIEIMI-LURJTMIESA-N	C8H16N2O4	InChI=1S/C8H16N2O4/c9-6(8(13)14)3-1-2-4-10-5-7(11)12/h6,10H,1-5,9H2,(H,11,12)(H,13,14)/t6-/m0/s1	https://pubchem.ncbi.nlm.nih.gov/compound/123800	N(6)-carboxymethyllysine	110350	123800	http://www.chemspider.com/Chemical-Structure.110350.html	NUXSIDPKKIEIMI-LURJTMIESA-N	DTXSID80904133		N(6)-Carboxymethyllysine	NUXSIDPKKIEIMI-LURJTMIESA-N			X	13	13
13	Challenge13	BHMBVRSPMRCCGG-OUTUXVNYSA-N	C20H32O5	InChI=1S/C20H32O5/c1-2-3-6-9-15(21)12-13-17-16(18(22)14-19(17)23)10-7-4-5-8-11-20(24)25/h4,7,12-13,15-18,21-22H,2-3,5-6,8-11,14H2,1H3,(H,24,25)/b7-4-,13-12+/t15-,16+,17+,18-/m0/s1	https://pubchem.ncbi.nlm.nih.gov/compound/448457	Prostaglandin D2	395250	448457	http://www.chemspider.com/Chemical-Structure.395250.html	BHMBVRSPMRCCGG-OUTUXVNYSA-N	DTXSID30897162		Prostaglandin D2	BHMBVRSPMRCCGG-OUTUXVNYSA-N			X	21	21
14	Challenge14	DMJYNLHZLIZUQE-UHFFFAOYSA-N	C11H13NO4	InChI=1S/C11H13NO4/c1-5-7-4-10(14)9(13)3-6(7)2-8(12-5)11(15)16/h3-5,8,12-14H,2H2,1H3,(H,15,16)	http://pubchem.ncbi.nlm.nih.gov/compound/162692	3-carboxysalsolinol	142834	162692	http://www.chemspider.com/Chemical-Structure.142834.html	DMJYNLHZLIZUQE-UHFFFAOYSA-N	DTXSID40904134		3-Carboxysalsolinol	DMJYNLHZLIZUQE-UHFFFAOYSA-N			X	8	0
15	Challenge15	ZUPHXNBLQCSEIA-UHFFFAOYSA-N	C13H14N2O2	InChI=1S/C13H14N2O2/c1-7-12-9(6-11(14-7)13(16)17)8-4-2-3-5-10(8)15-12/h2-5,7,11,14-15H,6H2,1H3,(H,16,17)	http://pubchem.ncbi.nlm.nih.gov/compound/73530	1,2,3,4-tetrahydroharmane-3-carboxylic acid	66213	73530	http://www.chemspider.com/Chemical-Structure.66213.html	ZUPHXNBLQCSEIA-UHFFFAOYSA-N	DTXSID00193663		1H-Pyrido(3,4-b)indole-3-carboxylic acid, 2,3,4,9-tetrahydro-1-methyl-, (1S-cis)-	ZUPHXNBLQCSEIA-CPCISQLKSA-N	X	2	X	12	14
15.1										ZUPHXNBLQCSEIA-UHFFFAOYSA-N	DTXSID10962488		1-Methyl-2,3,4,9-tetrahydro-1H-pyrido[3,4-b]indole-3-carboxylic acid	ZUPHXNBLQCSEIA-HQJQHLMTSA-N	X		X	12	8
15.2										ZUPHXNBLQCSEIA-UHFFFAOYSA-N	DTXSID70426016		AC1OCD66	ZUPHXNBLQCSEIA-PLNQYNMKSA-N	X		X	12	2
16	Challenge16	UMOXFSXIFQOWTD-LURJTMIESA-N	C10H18N4O5	InChI=1S/C10H18N4O5/c11-10(12)13-5-1-2-6(9(18)19)14-7(15)3-4-8(16)17/h6H,1-5H2,(H,14,15)(H,16,17)(H,18,19)(H4,11,12,13)/t6-/m0/s1	https://pubchem.ncbi.nlm.nih.gov/compound/439968	N(2) Succinyl arginine	388993	439968	http://www.chemspider.com/Chemical-Structure.388993.html	UMOXFSXIFQOWTD-LURJTMIESA-N	DTXSID00904135		N(2)-succinyl-L-arginine	UMOXFSXIFQOWTD-MDOHGIEYNA-N	X		X	11	0
17	Challenge17	FUHQSEOSBHASCH-LLVKDONJSA-N	C11H10N2OS2	InChI=1S/C11H10N2OS2/c1-15-10-12-6-11(16-10)7-4-2-3-5-8(7)13-9(11)14/h2-5H,6H2,1H3,(H,13,14)/t11-/m1/s1	https://pubchem.ncbi.nlm.nih.gov/compound/188830	Spirobrassinin	164095	188830	http://www.chemspider.com/Chemical-Structure.164095.html	FUHQSEOSBHASCH-LLVKDONJSA-N	DTXSID60904136		Spirobrassinin	FUHQSEOSBHASCH-LLVKDONJSA-N			X	5	5
18	Challenge18	ZHDBTKPXEJDTTQ-UHFFFAOYSA-N	C10H8N2O2S2	InChI=1S/C10H8N2O2S2/c13-11-7-3-1-5-9(11)15-16-10-6-2-4-8-12(10)14/h1-8H	https://pubchem.ncbi.nlm.nih.gov/compound/3109	Dipyrithione	2998	3109	http://www.chemspider.com/Chemical-Structure.2998.html	ZHDBTKPXEJDTTQ-UHFFFAOYSA-N	DTXSID1041897		Dipyrithione	ZHDBTKPXEJDTTQ-UHFFFAOYSA-N			X	17	17
19	Challenge19	HPDHKHMHQGCNPE-PYWIAZMFSA-N	C19H27NO6	InChI=1S/C19H27NO6/c1-5-13-10-12(2)19(3,24)18(23)25-11-14-6-8-20(4)9-7-15(16(14)21)26-17(13)22/h5-6,12,15,24H,7-11H2,1-4H3/b13-5+,14-6-/t12-,15?,19-/m1/s1	https://pubchem.ncbi.nlm.nih.gov/compound/6433332	Senkirkine	10254880	6433332	http://www.chemspider.com/Chemical-Structure.10254880.html	HPDHKHMHQGCNPE-PYWIAZMFSA-N	DTXSID4021266		Senkirkine	HPDHKHMHQGCNPE-QLJRNOHWSA-N	X	3	X	1	8
20	Challenge20	VFIXONREXXFDQV-UHFFFAOYSA-N	C20H16O5	InChI=1S/C20H16O5/c1-20(2)8-7-14-17(25-20)6-3-11-9-15(19(23)24-18(11)14)13-5-4-12(21)10-16(13)22/h3-10,21-22H,1-2H3	http://pubchem.ncbi.nlm.nih.gov/compound/15380912	Kanzonol W	24643673	15380912	http://www.chemspider.com/Chemical-Structure.24643673.html	VFIXONREXXFDQV-UHFFFAOYSA-N	DTXSID20904137		Kanzonol W	VFIXONREXXFDQV-UHFFFAOYSA-N			X	5	5
21	Challenge21	KDYWOWVAVXEYRU-MSOLQXFVSA-N	C18H19NO4	InChI=1S/C18H19NO4/c1-19-8-7-17-10-18(19,22)14(20)9-12(17)5-3-11-4-6-13(23-2)16(21)15(11)17/h3-6,9,21-22H,7-8,10H2,1-2H3/t17-,18+/m1/s1	http://pubchem.ncbi.nlm.nih.gov/compound/51041521	Cepharatine A	26233553	51041521	http://www.chemspider.com/Chemical-Structure.26233553.html	KDYWOWVAVXEYRU-MSOLQXFVSA-N	DTXSID80904138		Cepharatine A	KDYWOWVAVXEYRU-MSOLQXFVSA-N			X	5	5
22	Challenge22	HUKSJTUUSUGIDC-ZBEGNZNMSA-N	C16H12O5	InChI=1S/C16H12O5/c17-8-1-2-9-12(3-8)18-6-11-10-4-14-15(20-7-19-14)5-13(10)21-16(9)11/h1-5,11,16-17H,6-7H2/t11-,16-/m0/s1	http://pubchem.ncbi.nlm.nih.gov/compound/363863	Maackianin	82631	363863	http://www.chemspider.com/Chemical-Structure.82631.html	HUKSJTUUSUGIDC-ZBEGNZNMSA-N	DTXSID40904139		Maackiain	HUKSJTUUSUGIDC-ZBEGNZNMSA-N			X	16	16
22.1										HUKSJTUUSUGIDC-ZBEGNZNMSA-N	DTXSID80941785		6a,12a-Dihydro-6H,9H-[1,3]dioxolo[5,6][1]benzofuro[3,2-c][1]benzopyran-3-ol	HUKSJTUUSUGIDC-BDJLRTHQSA-N	X		X	16	10
23	Challenge23	ZSJLQEPLLKMAKR-GKHCUFPYSA-N	C8H15N3O7	InChI=1S/C8H15N3O7/c1-11(10-17)8(16)9-4-6(14)5(13)3(2-12)18-7(4)15/h3-7,12-15H,2H2,1H3,(H,9,16)/t3-,4-,5-,6-,7+/m1/s1	https://pubchem.ncbi.nlm.nih.gov/compound/29327	Streptozocin	27273	29327	http://www.chemspider.com/Chemical-Structure.27273.html	ZSJLQEPLLKMAKR-GKHCUFPYSA-N	DTXSID2021282		Streptozotocin	ZSJLQEPLLKMAKR-GKHCUFPYSA-N			X	20	20
24	Challenge24	CEAZRRDELHUEMR-UHFFFAOYSA-N	C21H43N5O7	InChI=1S/C21H43N5O7/c1-9(25-3)13-6-5-10(22)19(31-13)32-16-11(23)7-12(24)17(14(16)27)33-20-15(28)18(26-4)21(2,29)8-30-20/h9-20,25-29H,5-8,22-24H2,1-4H3	https://pubchem.ncbi.nlm.nih.gov/compound/3467	Gentamicin	3348	3467	http://www.chemspider.com/Chemical-Structure.3348.html	CEAZRRDELHUEMR-UHFFFAOYSA-N	DTXSID9023091		Gentamicin C1	CEAZRRDELHUEMR-CAMVTXANSA-N	X	2	X	11	12
25	Challenge25	IECPWNUMDGFDKC-MZJAQBGESA-N	C31H48O6	InChI=1S/C31H48O6/c1-17(2)9-8-10-20(28(35)36)26-22-15-24(34)27-29(5)13-12-23(33)18(3)21(29)11-14-30(27,6)31(22,7)16-25(26)37-19(4)32/h9,18,21-25,27,33-34H,8,10-16H2,1-7H3,(H,35,36)/b26-20-/t18-,21-,22-,23+,24+,25-,27-,29-,30-,31-/m0/s1	https://pubchem.ncbi.nlm.nih.gov/compound/3000226	Fusidic acid	2271900	3000226	http://www.chemspider.com/Chemical-Structure.2271900.html	IECPWNUMDGFDKC-MZJAQBGESA-N	DTXSID0023086		Fusidic acid	IECPWNUMDGFDKC-MZJAQBGESA-N			X	21	21
26	Challenge26	YKRGDOXKVOZESV-WRJNSLSBSA-N	C23H28O11	InChI=1S/C23H28O11/c1-20-9-22(29)13-7-23(20,32-18-16(27)15(26)14(25)12(8-24)31-18)21(13,19(33-20)34-22)10-30-17(28)11-5-3-2-4-6-11/h2-6,12-16,18-19,24-27,29H,7-10H2,1H3/t12-,13-,14-,15+,16-,18+,19-,20+,21+,22-,23+/m1/s1	https://pubchem.ncbi.nlm.nih.gov/compound/442534	Paeoniflorin	390957	442534	http://www.chemspider.com/Chemical-Structure.390957.html	YKRGDOXKVOZESV-WRJNSLSBSA-N	DTXSID2042648		Paeoniflorin	YKRGDOXKVOZESV-WRJNSLSBSA-N			X	13	13
27	Challenge27	BOJKULTULYSRAS-OTESTREVSA-N	C20H30O5	InChI=1S/C20H30O5/c1-12-4-7-16-19(2,9-8-17(23)20(16,3)11-21)14(12)6-5-13-15(22)10-25-18(13)24/h5,14-17,21-23H,1,4,6-11H2,2-3H3/b13-5+/t14-,15-,16+,17-,19+,20+/m1/s1	https://pubchem.ncbi.nlm.nih.gov/compound/5318517	Andrographolide	16735664	5318517	http://www.chemspider.com/Chemical-Structure.16735664.html	BOJKULTULYSRAS-OTESTREVSA-N	DTXSID3045980		Andrographolide	BOJKULTULYSRAS-OTESTREVSA-N			X	20	20
28	Challenge28	CTUJEHJOZXGIIE-UHFFFAOYSA-N	C21H22O6	InChI=1S/C21H22O6/c1-11(2)4-9-14-15(23)10-16(26-3)17-18(24)19(25)20(27-21(14)17)12-5-7-13(22)8-6-12/h4-8,10,19-20,22-23,25H,9H2,1-3H3	https://pubchem.ncbi.nlm.nih.gov/compound/14104288	Isoxanthoflavan-3-ol		14104288		CTUJEHJOZXGIIE-UHFFFAOYSA-N	DTXSID50904140		(2R,3R)-3,7,4'-Trihydroxy-5-methoxy-8-prenylflavanone	CTUJEHJOZXGIIE-VQTJNVASSA-N	X	2	X	1	4
29	Challenge29	GLCGPUDWOPXBAY-HLRBRJAUSA-M	C20H20NO4+	InChI=1S/C21H22NO3.ClH/c1-22(2)18-6-13-7-20-21(25-11-24-20)8-17(13)19(22)5-12-3-14-9-23-10-15(14)4-16(12)18;/h3-4,7-8,18-19H,5-6,9-11H2,1-2H3;1H/q+1;/p-1/t18-,19-;/m0./s1	https://pubchem.ncbi.nlm.nih.gov/compound/45266443	Californidine	28941458	45266443	http://www.chemspider.com/Chemical-Structure.28941458.html	GLCGPUDWOPXBAY-HLRBRJAUSA-M	DTXSID10904141		Californidine	HFYKETHYKFKFQE-HOTGVXAUSA-N	X	4	X	2	3
30	Challenge30	HFGSQOYIOKBQOW-FCPFUEDDSA-N	C30H48O4	InChI=1S/C30H48O4/c1-17-10-13-30(25(33)34)15-14-28(6)19(23(30)18(17)2)8-9-22-27(5)16-20(31)24(32)26(3,4)21(27)11-12-29(22,28)7/h8,17-18,20-24,31-32H,9-16H2,1-7H3,(H,33,34)/t17-,18+,20-,21?,22?,23?,24-,27+,28-,29-,30+/m1/s1	https://pubchem.ncbi.nlm.nih.gov/compound/2136305	2Î±, 3Î±-dihydroxyurs-12-en-28-oic acid (corosolic acid)	9830556	21363056	http://www.chemspider.com/Chemical-Structure.9830556.html	HFGSQOYIOKBQOW-FCPFUEDDSA-N	DTXSID70904142		Corosolic acid	HFGSQOYIOKBQOW-ZSDYHTTISA-N	X	3	X	4	14
30.1										HFGSQOYIOKBQOW-FCPFUEDDSA-N	DTXSID20993667		2-Hydroxyursolic acid	HFGSQOYIOKBQOW-PUNAAJGVSA-N	X		X	4	1
31	Challenge31	XFDQJKDGGOEYPI-UHFFFAOYSA-O	C16H13O6+	InChI=1S/C16H12O6/c1-21-15-4-8(2-3-11(15)18)16-13(20)7-10-12(19)5-9(17)6-14(10)22-16/h2-7H,1H3,(H3-,17,18,19,20)/p+1	https://pubchem.ncbi.nlm.nih.gov/compound/441773	Peonidin	390370	441773	http://www.chemspider.com/Chemical-Structure.390370.html	XFDQJKDGGOEYPI-UHFFFAOYSA-O	DTXSID80861792		3,5,7-Trihydroxy-2-(4-hydroxy-3-methoxyphenyl)-1-benzopyran-1-ium	XFDQJKDGGOEYPI-UHFFFAOYSA-O				12	12
32	Challenge32	HEFNNWSXXWATRW-UHFFFAOYSA-N	C13H18O2	InChI=1S/C13H18O2/c1-9(2)8-11-4-6-12(7-5-11)10(3)13(14)15/h4-7,9-10H,8H2,1-3H3,(H,14,15)	https://pubchem.ncbi.nlm.nih.gov/compound/3672	Ibuprofen	3544	3672	http://www.chemspider.com/Chemical-Structure.3544.html	HEFNNWSXXWATRW-UHFFFAOYSA-N	DTXSID5020732		Ibuprofen	HEFNNWSXXWATRW-UHFFFAOYSA-N			X	28	28
32.1										HEFNNWSXXWATRW-UHFFFAOYSA-N	DTXSID9048724		Dexibuprofen	HEFNNWSXXWATRW-JTQLQIEISA-N	X		X	28	23
33	Challenge33	RZEKVGVHFLEQIL-UHFFFAOYSA-N	C17H14F3N3O2S	InChI=1S/C17H14F3N3O2S/c1-11-2-4-12(5-3-11)15-10-16(17(18,19)20)22-23(15)13-6-8-14(9-7-13)26(21,24)25/h2-10H,1H3,(H2,21,24,25)	https://pubchem.ncbi.nlm.nih.gov/compound/2662	Celecoxib	2562	2662	http://www.chemspider.com/Chemical-Structure.2562.html	RZEKVGVHFLEQIL-UHFFFAOYSA-N	DTXSID0022777		Celecoxib	RZEKVGVHFLEQIL-UHFFFAOYSA-N			X	30	30
34	Challenge34	AAKJLRGGTJKAMG-UHFFFAOYSA-N	C22H23N3O4	InChI=1S/C22H23N3O4/c1-4-16-6-5-7-17(12-16)25-22-18-13-20(28-10-8-26-2)21(29-11-9-27-3)14-19(18)23-15-24-22/h1,5-7,12-15H,8-11H2,2-3H3,(H,23,24,25)	https://pubchem.ncbi.nlm.nih.gov/compound/176870	Erlotinib	154044	176870	http://www.chemspider.com/Chemical-Structure.154044.html	AAKJLRGGTJKAMG-UHFFFAOYSA-N	DTXSID8046454		Erlotinib	AAKJLRGGTJKAMG-UHFFFAOYSA-N			X	25	25
35	Challenge35	JXJNPXPDKYRHJT-UHFFFAOYSA-N	C10H10O5	InChI=1S/C10H10O5/c11-7-3-1-6(2-4-7)5-8(9(12)13)10(14)15/h1-4,8,11H,5H2,(H,12,13)(H,14,15)	https://pubchem.ncbi.nlm.nih.gov/compound/17840182	Hydroxy benzyl malonic acid		17840182		JXJNPXPDKYRHJT-UHFFFAOYSA-N	DTXSID30591214		[(4-Hydroxyphenyl)methyl]propanedioic acid	JXJNPXPDKYRHJT-UHFFFAOYSA-N			X	9	9
36	Challenge36	ILFYYSUCZQEGOL-UHFFFAOYSA-N	C9H12N3OP	InChI=1S/C9H12N3OP/c10-4-1-7-14(13,8-2-5-11)9-3-6-12/h1-3,7-9H2	http://pubchem.ncbi.nlm.nih.gov/compound/74039	Tris(cyanoethyl)phosphine oxide	66658	74039	http://www.chemspider.com/Chemical-Structure.66658.html	ILFYYSUCZQEGOL-UHFFFAOYSA-N	DTXSID2061694		Propanenitrile, 3,3',3''-phosphinylidynetris-	ILFYYSUCZQEGOL-UHFFFAOYSA-N			X	7	7
37	Challenge37	SGDBTWWWUNNDEQ-LBPRGKRZSA-N	C13H18Cl2N2O2	InChI=1S/C13H18Cl2N2O2/c14-5-7-17(8-6-15)11-3-1-10(2-4-11)9-12(16)13(18)19/h1-4,12H,5-9,16H2,(H,18,19)/t12-/m0/s1	https://pubchem.ncbi.nlm.nih.gov/compound/460612	Melphalan	405297	460612	http://www.chemspider.com/Chemical-Structure.405297.html	SGDBTWWWUNNDEQ-LBPRGKRZSA-N	DTXSID6020804		Melphalan	SGDBTWWWUNNDEQ-LBPRGKRZSA-N			X	25	25
37.1										SGDBTWWWUNNDEQ-LBPRGKRZSA-N	DTXSID9031569		Merphalan	SGDBTWWWUNNDEQ-UHFFFAOYSA-N	X		X	25	17
37.2										SGDBTWWWUNNDEQ-LBPRGKRZSA-N	DTXSID00893737		Medphalan	SGDBTWWWUNNDEQ-GFCCVEGCSA-N	X		X	25	12
38	Challenge38	JEYWNNAZDLFBFF-UHFFFAOYSA-N	C29H31NO2	InChI=1S/C29H31NO2/c1-31-26-14-16-28-24(21-26)11-15-27(22-7-3-2-4-8-22)29(28)23-9-12-25(13-10-23)32-20-19-30-17-5-6-18-30/h2-4,7-10,12-14,16,21H,5-6,11,15,17-20H2,1H3	http://pubchem.ncbi.nlm.nih.gov/compound/4416	Nafoxidine	4263	4416	http://www.chemspider.com/Chemical-Structure.4263.html	JEYWNNAZDLFBFF-UHFFFAOYSA-N	DTXSID7022386		Nafoxidine	JEYWNNAZDLFBFF-UHFFFAOYSA-N			X	15	15
39	Challenge39	RLJFTICUTYVZDG-UHFFFAOYSA-N	C20H24N2S2	InChI=1S/C20H24N2S2/c1-21-9-11-22(12-10-21)18-13-15-5-3-4-6-19(15)24-20-8-7-16(23-2)14-17(18)20/h3-8,14,18H,9-13H2,1-2H3	https://pubchem.ncbi.nlm.nih.gov/compound/4106	Methiothepin	3963	4106	http://www.chemspider.com/Chemical-Structure.3963.html	RLJFTICUTYVZDG-UHFFFAOYSA-N	DTXSID2044000		Metitepine	RLJFTICUTYVZDG-UHFFFAOYSA-N			X	15	15
40	Challenge40	IISBACLAFKSPIT-UHFFFAOYSA-N	C15H16O2	InChI=1S/C15H16O2/c1-15(2,11-3-7-13(16)8-4-11)12-5-9-14(17)10-6-12/h3-10,16-17H,1-2H3	https://pubchem.ncbi.nlm.nih.gov/compound/6623	Bisphenol A	6371	6623	http://www.chemspider.com/Chemical-Structure.6371.html	IISBACLAFKSPIT-UHFFFAOYSA-N	DTXSID7020182		Bisphenol A	IISBACLAFKSPIT-UHFFFAOYSA-N			X	27	27
41	Challenge41	VEUZZDOCACZPRY-UHFFFAOYSA-N	C31H23BrO3	InChI=1S/C31H23BrO3/c32-24-15-13-20(14-16-24)19-9-11-21(12-10-19)23-17-22-5-1-2-6-25(22)27(18-23)29-30(33)26-7-3-4-8-28(26)35-31(29)34/h1-16,23,27,33H,17-18H2	http://pubchem.ncbi.nlm.nih.gov/compound/54680676	Brodifacoum	10444663	54680676	http://www.chemspider.com/Chemical-Structure.10444663.html	VEUZZDOCACZPRY-UHFFFAOYSA-N	DTXSID5032529		Brodifacoum	VEUZZDOCACZPRY-UHFFFAOYSA-N			X	14	14
42	Challenge42	VYMDGNCVAMGZFE-UHFFFAOYSA-N	C19H20N2O2	InChI=1S/C19H20N2O2/c1-2-3-14-17-18(22)20(15-10-6-4-7-11-15)21(19(17)23)16-12-8-5-9-13-16/h4-13,17H,2-3,14H2,1H3	https://pubchem.ncbi.nlm.nih.gov/compound/4781	Phenylbutazone	4617	4781	http://www.chemspider.com/Chemical-Structure.4617.html	VYMDGNCVAMGZFE-UHFFFAOYSA-N	DTXSID9021136		4-Butyl-1,2-diphenyl-3,5-Pyrazolidinedione	VYMDGNCVAMGZFE-UHFFFAOYSA-N			X	29	29
	Date Sourced from: http://www.casmi-contest.org/2014/solutions-cat1-2.shtml
	Footnotes
	1. Challenge InChIKey represents non-stereo form and non-stereo form registered in dashboard database
	2. Challenge InChIKey represents non-stereo form but non-stereo form is not registered in dashboard database
	3. Challenge InChIKey represents stereo form but stereo form is not registered in dashboard database
	4. Original InchIKey is for Chloride salt. InChIKey replaced with desalted version.

## Sheet: CASMI2014 Results
Challenge	Raw MS/MS Score (summed CEs)	Rank by Mass (CFM-ID only)	Rank by Data Source Count Only	Rank by Mass+Data Sources
Challenge1	0.433734	1	6	1
Challenge2	0.514542	1	1	1
Challenge3	0.389926	55	3	2
Challenge4	0.22372	41	70	45
Challenge5	0.359258	1	2	1
Challenge6	0.534341	34	4	8
Challenge7	0.531116	10	1	1
Challenge8	0	23	1	2
Challenge9	0.33247	1	1	1
Challenge10	1.55566	3	1	1
Challenge11	0.536074	3	1	1
Challenge12	0.898457	4	14	5
Challenge13	0.507228	7	3	4
Challenge14	1.14837	4	64	6
Challenge15	0.346438	16	7	5
Challenge16	0.577374	68	84	95
Challenge17	0.234178	1	10	2
Challenge18	0.449329	34	2	2
Challenge19	1.06296	4	1	1
Challenge20	1.71481	2	35	8
Challenge21	0.113084	45	80	49
Challenge22	0.846796	3	95	6
Challenge23	0	17	2	4
Challenge24	0.167743	3	1	1
Challenge25	0	1	1	1
Challenge26	0	9	1	2
Challenge27	0.347525	13	1	1
Challenge28	0.573168	3	59	5
Challenge29	0	19	19	26
Challenge30	1.06088	14	3	12
Challenge31
Challenge32	0.359606	29	1	1
Challenge33	0.249684	2	1	1
Challenge34	0.51844	1	1	1
Challenge35	1.22467	2	100	3
Challenge36	0.453005	15	3	6
Challenge37	0.189428	5	1	1
Challenge38	0.844951	4	1	1
Challenge39	0.269391	1	1	1
Challenge40	1.7149	5	1	1
Challenge41	0.201917	1	1	1
Challenge42	1.09418	7	1	1
Challenge43
Challenge44
Challenge45
Challenge46
Challenge47
Challenge48
		9	20	20	No. Top Hits (#1)
		24	29	32	No. in Top 5
		28	32	38	No. in Top 10
		35	35	39	No. in Top 20

## Sheet: CASMI2016_Training
ID	ID	challengename	PRECURSOR_MZ	ION_MODE	RT	nPeaks	NAME	SMILES	IUPAC	INCHIKEY	CSID	PC_CID	INPUT	DTXSID	MS-Ready DTXCID	PREFERRED_NAME	INCHIKEY	Mismatched	Footnotes	Present in Public Release	UniChem-INPUT	UniChem-OUTPUT
1	XX815654	Training-001	179.057	NEGATIVE	2.169	2	Theophyllin	CN1C2=C(NC=N2)C(=O)N(C)C1=O	InChI=1S/C7H8N4O2/c1-10-5-4(8-3-9-5)6(12)11(2)7(10)13/h3H,1-2H3,(H,8,9)	ZFXYFBGIUFBOJW-UHFFFAOYSA-N	2068	2153	ZFXYFBGIUFBOJW-UHFFFAOYSA-N	DTXSID5021336		Theophylline	ZFXYFBGIUFBOJW-UHFFFAOYSA-N			X	31	31
2	XX823851	Training-002	273.034	NEGATIVE	4.166	4	Phenylbenzimidazole sulfonic acid	OS(=O)(=O)C1=CC=C2N=C(NC2=C1)C1=CC=CC=C1	InChI=1S/C13H10N2O3S/c16-19(17,18)10-6-7-11-12(8-10)15-13(14-11)9-4-2-1-3-5-9/h1-8H,(H,14,15)(H,16,17,18)	UVCJGUGAGLDPAA-UHFFFAOYSA-N	31267	33919	UVCJGUGAGLDPAA-UHFFFAOYSA-N	DTXSID3038852		Ensulizole	UVCJGUGAGLDPAA-UHFFFAOYSA-N			X	19	19
3	XX878751	Training-003	273.034	NEGATIVE	4.209	4	Phenylbenzimidazole sulfonic acid	OS(=O)(=O)C1=CC=C2N=C(NC2=C1)C1=CC=CC=C1	InChI=1S/C13H10N2O3S/c16-19(17,18)10-6-7-11-12(8-10)15-13(14-11)9-4-2-1-3-5-9/h1-8H,(H,14,15)(H,16,17,18)	UVCJGUGAGLDPAA-UHFFFAOYSA-N	31267	33919	UVCJGUGAGLDPAA-UHFFFAOYSA-N	DTXSID3038852		Ensulizole	UVCJGUGAGLDPAA-UHFFFAOYSA-N			X	19	19
4	XX807051	Training-004	183.005	NEGATIVE	6.228	9	2,4-Dinitrophenol	OC1=C(C=C(C=C1)[N+]([O-])=O)[N+]([O-])=O	InChI=1S/C6H4N2O5/c9-6-2-1-4(7(10)11)3-5(6)8(12)13/h1-3,9H	UFBJCMHMOXMLKC-UHFFFAOYSA-N	1448	1493	UFBJCMHMOXMLKC-UHFFFAOYSA-N	DTXSID0020523		2,4-Dinitrophenol	UFBJCMHMOXMLKC-UHFFFAOYSA-N			X	22	22
5	XX831851	Training-005	321.005	NEGATIVE	6.873	19	0020_Chloramphenicol	OC[C@@H](NC(=O)C(Cl)Cl)[C@H](O)C1=CC=C(C=C1)[N+]([O-])=O	InChI=1S/C11H12Cl2N2O5/c12-10(13)11(18)14-8(5-16)9(17)6-1-3-7(4-2-6)15(19)20/h1-4,8-10,16-17H,5H2,(H,14,18)/t8-,9-/m1/s1	WIIZWVCIJKGZOK-RKDXNWHRSA-N	5744	5959	WIIZWVCIJKGZOK-RKDXNWHRSA-N	DTXSID7020265		Chloramphenicol	WIIZWVCIJKGZOK-RKDXNWHRSA-N			X	28	28
5.1													WIIZWVCIJKGZOK-RKDXNWHRSA-N	DTXSID70859002		2,2-Dichloro-N-[2-hydroxy-1-(hydroxymethyl)-2-(4-nitrophenyl)ethyl]acetamide	WIIZWVCIJKGZOK-UHFFFAOYSA-N	X			28	14
5.2													WIIZWVCIJKGZOK-RKDXNWHRSA-N	DTXSID40158453		Dextramycine	WIIZWVCIJKGZOK-IUCAKERBSA-N	X		X	28	11
5.3													WIIZWVCIJKGZOK-RKDXNWHRSA-N	DTXSID80224388		Acetamide, 2,2-dichloro-N-(2-hydroxy-1-(hydroxymethyl)-2-(4-nitrophenyl)ethyl)-, (R-(R*,S*))-	WIIZWVCIJKGZOK-DTWKUNHWSA-N	X		X	28	9
5.4													WIIZWVCIJKGZOK-RKDXNWHRSA-N	DTXSID10224457		Acetamide, 2,2-dichloro-N-(2-hydroxy-1-(hydroxymethyl)-2-(4-nitrophenyl)ethyl)-, (S-(R*,S*))-	WIIZWVCIJKGZOK-BDAKNGLRSA-N	X		X	28	7
6	XX816551	Training-006	183.005	NEGATIVE	7.116	18	2,3-Dinitrophenol	OC1=C(C(=CC=C1)[N+]([O-])=O)[N+]([O-])=O	InChI=1S/C6H4N2O5/c9-5-3-1-2-4(7(10)11)6(5)8(12)13/h1-3,9H	MHKBMNACOMRIAW-UHFFFAOYSA-N	5956	6191	MHKBMNACOMRIAW-UHFFFAOYSA-N	DTXSID2075261		Phenol, 2,3-dinitro-	MHKBMNACOMRIAW-UHFFFAOYSA-N			X	13	13
7	XX823751	Training-007	212.979	NEGATIVE	7.394	2	Perfluorobutanoic acid	OC(=O)C(F)(F)C(F)(F)C(F)(F)F	InChI=1S/C4HF7O2/c5-2(6,1(12)13)3(7,8)4(9,10)11/h(H,12,13)	YPJUNDFVDDCYIH-UHFFFAOYSA-N	9394	9777	YPJUNDFVDDCYIH-UHFFFAOYSA-N	DTXSID4059916		Perfluorobutanoic acid	YPJUNDFVDDCYIH-UHFFFAOYSA-N			X	16	16
8	XX864456	Training-008	249.023	NEGATIVE	7.493	4	0509_Bisphenol S	Oc1ccc(cc1)S(=O)(=O)c1ccc(O)cc1	InChI=1S/C12H10O4S/c13-9-1-5-11(6-2-9)17(15,16)12-7-3-10(14)4-8-12/h1-8,13-14H	VPWNQTHUCYMVMZ-UHFFFAOYSA-N	6374	6626	VPWNQTHUCYMVMZ-UHFFFAOYSA-N	DTXSID3022409		4,4'-Sulfonyldiphenol	VPWNQTHUCYMVMZ-UHFFFAOYSA-N			X	19	19
9	XX852651	Training-009	355.112	NEGATIVE	8.036	7	2265_Pioglitazone	CCC1=CC=C(CCOC2=CC=C(CC3SC(=O)NC3=O)C=C2)N=C1	InChI=1S/C19H20N2O3S/c1-2-13-3-6-15(20-12-13)9-10-24-16-7-4-14(5-8-16)11-17-18(22)21-19(23)25-17/h3-8,12,17H,2,9-11H2,1H3,(H,21,22,23)	HYAFETHFCAUJAY-UHFFFAOYSA-N	4663	4829	HYAFETHFCAUJAY-UHFFFAOYSA-N	DTXSID3037129		Pioglitazone	HYAFETHFCAUJAY-UHFFFAOYSA-N			X	25	25
10	XX820653	Training-010	165.979	NEGATIVE	8.303	3	2-Mercaptobenzothiazole	SC1=NC2=CC=CC=C2S1	InChI=1S/C7H5NS2/c9-7-8-5-3-1-2-4-6(5)10-7/h1-4H,(H,8,9)	YXIWHUQXZSMYRE-UHFFFAOYSA-N	608157	697993	YXIWHUQXZSMYRE-UHFFFAOYSA-N	DTXSID1020807		2-Mercaptobenzothiazole	YXIWHUQXZSMYRE-UHFFFAOYSA-N			X	22	22
11	XX881155	Training-011	207.012	NEGATIVE	8.502	3	0329_2-Naphthalene sulfonic acid	OS(=O)(=O)C1=CC2=CC=CC=C2C=C1	InChI=1S/C10H8O3S/c11-14(12,13)10-6-5-8-3-1-2-4-9(8)7-10/h1-7H,(H,11,12,13)	KVBGVZZKJNLNJU-UHFFFAOYSA-N	8113	8420	KVBGVZZKJNLNJU-UHFFFAOYSA-N	DTXSID5044788		Naphthalene-2-sulfonic acid	KVBGVZZKJNLNJU-UHFFFAOYSA-N			X	19	19
12	XX819252	Training-012	347.118	NEGATIVE	8.519	16	Torasemide	CC(C)NC(=O)NS(=O)(=O)c1cnccc1Nc1cccc(C)c1	InChI=1S/C16H20N4O3S/c1-11(2)18-16(21)20-24(22,23)15-10-17-8-7-14(15)19-13-6-4-5-12(3)9-13/h4-11H,1-3H3,(H,17,19)(H2,18,20,21)	NGBFQHCMQULJNZ-UHFFFAOYSA-N	38123	41781	NGBFQHCMQULJNZ-UHFFFAOYSA-N	DTXSID2023690		Torsemide	NGBFQHCMQULJNZ-UHFFFAOYSA-N			X	26	26
13	XX833651	Training-013	382.068	NEGATIVE	8.646	18	2361_pantoprazole	COC1=CC=NC(CS(=O)C2=NC3=CC=C(OC(F)F)C=C3N2)=C1OC	InChI=1S/C16H15F2N3O4S/c1-23-13-5-6-19-12(14(13)24-2)8-26(22)16-20-10-4-3-9(25-15(17)18)7-11(10)21-16/h3-7,15H,8H2,1-2H3,(H,20,21)	IQPSEEYGBUAQFF-UHFFFAOYSA-N	4517	4679	IQPSEEYGBUAQFF-UHFFFAOYSA-N	DTXSID4023416		Pantoprazole	IQPSEEYGBUAQFF-UHFFFAOYSA-N		1	X	22	22
13.1													IQPSEEYGBUAQFF-UHFFFAOYSA-N	DTXSID201015709		(S)-(-)-Pantoprazole	IQPSEEYGBUAQFF-SANMLTNESA-N	X			22	7
14	XX850151	Training-014	329	NEGATIVE	9.167	39	0034_Furosemide	NS(=O)(=O)c1cc(C(O)=O)c(NCc2ccco2)cc1Cl	InChI=1S/C12H11ClN2O5S/c13-9-5-10(15-6-7-2-1-3-20-7)8(12(16)17)4-11(9)21(14,18)19/h1-5,15H,6H2,(H,16,17)(H2,14,18,19)	ZZUFCTLCJUWOSV-UHFFFAOYSA-N	3322	3440	ZZUFCTLCJUWOSV-UHFFFAOYSA-N	DTXSID6020648		Furosemide	ZZUFCTLCJUWOSV-UHFFFAOYSA-N			X	30	30
15	XX882851	Training-015	253.051	NEGATIVE	9.231	21	0498_Daidzein	OC1=CC=C(C=C1)C1=COC2=CC(O)=CC=C2C1=O	InChI=1S/C15H10O4/c16-10-3-1-9(2-4-10)13-8-19-14-7-11(17)5-6-12(14)15(13)18/h1-8,16-17H	ZQSIJRDFPHDXIC-UHFFFAOYSA-N	4445025	5281708	ZQSIJRDFPHDXIC-UHFFFAOYSA-N	DTXSID9022310		7,4'-Dihydroxyisoflavone	ZQSIJRDFPHDXIC-UHFFFAOYSA-N			X	26	26
16	XX865851	Training-016	327.01	NEGATIVE	9.398	15	0066_Sulcotrione	CS(=O)(=O)c1ccc(C(=O)C2C(=O)CCCC2=O)c(Cl)c1	InChI=1S/C14H13ClO5S/c1-21(19,20)8-5-6-9(10(15)7-8)14(18)13-11(16)3-2-4-12(13)17/h5-7,13H,2-4H2,1H3	PQTBTIFWAXVEPB-UHFFFAOYSA-N	82858	91760	PQTBTIFWAXVEPB-UHFFFAOYSA-N	DTXSID9058230		Sulcotrione	PQTBTIFWAXVEPB-UHFFFAOYSA-N			X	17	17
17	XX838051	Training-017	239.05	NEGATIVE	9.455	10	0015_Bentazone	CC(C)N1C(=O)c2ccccc2NS1(=O)=O	InChI=1S/C10H12N2O3S/c1-7(2)12-10(13)8-5-3-4-6-9(8)11-16(12,14)15/h3-7,11H,1-2H3	ZOMSMJKLGFBRBS-UHFFFAOYSA-N	2238	2328	ZOMSMJKLGFBRBS-UHFFFAOYSA-N	DTXSID0023901		Bentazone	ZOMSMJKLGFBRBS-UHFFFAOYSA-N			X	18	18
18	XX844052	Training-018	273.851	NEGATIVE	9.455	3	0526_Bromoxynil	Oc1c(Br)cc(cc1Br)C#N	InChI=1S/C7H3Br2NO/c8-5-1-4(3-10)2-6(9)7(5)11/h1-2,11H	UPMXNNIRAGDFEH-UHFFFAOYSA-N	14775	15531	UPMXNNIRAGDFEH-UHFFFAOYSA-N	DTXSID3022162		Bromoxynil	UPMXNNIRAGDFEH-UHFFFAOYSA-N			X	18	18
19	XX834351	Training-019	358.142	NEGATIVE	9.634	24	Capecitabine	CCCCCOC(=O)NC1=NC(=O)N(C=C1F)[C@@H]1O[C@H](C)[C@@H](O)[C@H]1O	InChI=1S/C15H22FN3O6/c1-3-4-5-6-24-15(23)18-12-9(16)7-19(14(22)17-12)13-11(21)10(20)8(2)25-13/h7-8,10-11,13,20-21H,3-6H2,1-2H3,(H,17,18,22,23)/t8-,10-,11-,13-/m1/s1	GAGWJHPBXLXJQN-UORFTKCHSA-N	54916	60953	GAGWJHPBXLXJQN-UORFTKCHSA-N	DTXSID3046451		Capecitabine	GAGWJHPBXLXJQN-UORFTKCHSA-N			X	26	26
20	XX882751	Training-020	269.046	NEGATIVE	9.955	33	0497_Genistein	OC1=CC=C(C=C1)C1=COC2=CC(O)=CC(O)=C2C1=O	InChI=1S/C15H10O5/c16-9-3-1-8(2-4-9)11-7-20-13-6-10(17)5-12(18)14(13)15(11)19/h1-7,16-18H	TZBJGXHYKVUXJN-UHFFFAOYSA-N	4444448	5280961	TZBJGXHYKVUXJN-UHFFFAOYSA-N	DTXSID5022308		Genistein	TZBJGXHYKVUXJN-UHFFFAOYSA-N			X	29	29
21	XX817153	Training-021	239.035	NEGATIVE	9.971	9	Anthraflavic acid	OC1=CC=C2C(=O)C3=CC(O)=CC=C3C(=O)C2=C1	InChI=1S/C14H8O4/c15-7-1-3-9-11(5-7)14(18)10-4-2-8(16)6-12(10)13(9)17/h1-6,15-16H	APAJFZPFBHMFQR-UHFFFAOYSA-N	6518	6776	APAJFZPFBHMFQR-UHFFFAOYSA-N	DTXSID6036546		2,6-Dihdroxyanthraquinone	APAJFZPFBHMFQR-UHFFFAOYSA-N			X	20	20
22	XX858253	Training-022	387.148	NEGATIVE	10.038	5	0467_Cetirizine	OC(=O)COCCN1CCN(CC1)C(c1ccccc1)c1ccc(Cl)cc1	InChI=1S/C21H25ClN2O3/c22-19-8-6-18(7-9-19)21(17-4-2-1-3-5-17)24-12-10-23(11-13-24)14-15-27-16-20(25)26/h1-9,21H,10-16H2,(H,25,26)	ZKLPARSLTMPFCP-UHFFFAOYSA-N	2577	2678	ZKLPARSLTMPFCP-UHFFFAOYSA-N	DTXSID4022787		Cetirizine	ZKLPARSLTMPFCP-UHFFFAOYSA-N		1	X	23	23
22.1													ZKLPARSLTMPFCP-UHFFFAOYSA-N	DTXSID60156294		Levocetirizine	ZKLPARSLTMPFCP-OAQYLSRUSA-N	X		X	23	24
23	XX877753	Training-023	231.01	NEGATIVE	10.126	6	0016_Diuron	CN(C)C(=O)NC1=CC=C(Cl)C(Cl)=C1	InChI=1S/C9H10Cl2N2O/c1-13(2)9(14)12-6-3-4-7(10)8(11)5-6/h3-5H,1-2H3,(H,12,14)	XMTQQYYKAHVGBJ-UHFFFAOYSA-N	3008	3120	XMTQQYYKAHVGBJ-UHFFFAOYSA-N	DTXSID0020446		Diuron	XMTQQYYKAHVGBJ-UHFFFAOYSA-N			X	19	19
24	XX880251	Training-024	307.028	NEGATIVE	10.224	34	0293_Benzophenone-4	COC1=CC(O)=C(C=C1S(O)(=O)=O)C(=O)C1=CC=CC=C1	InChI=1S/C14H12O6S/c1-20-12-8-11(15)10(7-13(12)21(17,18)19)14(16)9-5-3-2-4-6-9/h2-8,15H,1H3,(H,17,18,19)	CXVGEDCSTKKODG-UHFFFAOYSA-N	18829	19988	CXVGEDCSTKKODG-UHFFFAOYSA-N	DTXSID2042436		Sulisobenzone	CXVGEDCSTKKODG-UHFFFAOYSA-N			X	18	18
25	XX860452	Training-025	285.044	NEGATIVE	10.251	3	0615_Oxazepam	OC1N=C(c2ccccc2)c2cc(Cl)ccc2NC1=O	InChI=1S/C15H11ClN2O2/c16-10-6-7-12-11(8-10)13(9-4-2-1-3-5-9)18-15(20)14(19)17-12/h1-8,15,20H,(H,17,19)	ADIMAYPTOBDMTL-UHFFFAOYSA-N	4455	4616	ADIMAYPTOBDMTL-UHFFFAOYSA-N	DTXSID1021087		Oxazepam	ADIMAYPTOBDMTL-UHFFFAOYSA-N			X	20	20
26	XX860053	Training-026	319.005	NEGATIVE	10.387	6	0588_Lorazepam	OC1N=C(c2ccccc2Cl)c2cc(Cl)ccc2NC1=O	InChI=1S/C15H10Cl2N2O2/c16-8-5-6-12-10(7-8)13(19-15(21)14(20)18-12)9-3-1-2-4-11(9)17/h1-7,15,21H,(H,18,20)	DIWRORZWFLOCLC-UHFFFAOYSA-N	3821	3958	DIWRORZWFLOCLC-UHFFFAOYSA-N	DTXSID7023225		Lorazepam	DIWRORZWFLOCLC-UHFFFAOYSA-N		1	X	20	20
26.1													DIWRORZWFLOCLC-UHFFFAOYSA-N	DTXSID70476490		(S)-LORAZEPAM	DIWRORZWFLOCLC-HNNXBMFYSA-N	X		X	20	8
26.2													DIWRORZWFLOCLC-UHFFFAOYSA-N	DTXSID60476489		(3R)-7-Chloro-5-(2-chlorophenyl)-3-hydroxy-1,3-dihydro-2H-1,4-benzodiazepin-2-one	DIWRORZWFLOCLC-OAHLLOKOSA-N	X		X	20	8
27	XX833251	Training-027	213.056	NEGATIVE	10.566	10	2,4-dihydroxybenzophenone	OC1=CC(O)=C(C=C1)C(=O)C1=CC=CC=C1	InChI=1S/C13H10O3/c14-10-6-7-11(12(15)8-10)13(16)9-4-2-1-3-5-9/h1-8,14-15H	ZXDDPOHVAMWLBH-UHFFFAOYSA-N	8254	8572	ZXDDPOHVAMWLBH-UHFFFAOYSA-N	DTXSID8022406		2,4-Dihydroxybenzophenone	ZXDDPOHVAMWLBH-UHFFFAOYSA-N			X	19	19
28	XX854751	Training-028	213.032	NEGATIVE	10.676	2	0008_Clofibric Acid	CC(C)(Oc1ccc(Cl)cc1)C(O)=O	InChI=1S/C10H11ClO3/c1-10(2,9(12)13)14-8-5-3-7(11)4-6-8/h3-6H,1-2H3,(H,12,13)	TXCGAZHTZHNUAI-UHFFFAOYSA-N	2695	2797	TXCGAZHTZHNUAI-UHFFFAOYSA-N	DTXSID1040661		Clofibric acid	TXCGAZHTZHNUAI-UHFFFAOYSA-N			X	23	23
29	XX848453	Training-029	215.999	NEGATIVE	10.789	5	2356_Propanil	CCC(=O)Nc1ccc(Cl)c(Cl)c1	InChI=1S/C9H9Cl2NO/c1-2-9(13)12-6-3-4-7(10)8(11)5-6/h3-5H,2H2,1H3,(H,12,13)	LFULEKSKNZEWOE-UHFFFAOYSA-N	4764	4933	LFULEKSKNZEWOE-UHFFFAOYSA-N	DTXSID8022111		Propanil	LFULEKSKNZEWOE-UHFFFAOYSA-N			X	19	19
30	XX856255	Training-030	253.087	NEGATIVE	10.829	7	0174_Ketoprofen	CC(C(O)=O)c1cccc(c1)C(=O)c1ccccc1	InChI=1S/C16H14O3/c1-11(16(18)19)13-8-5-9-14(10-13)15(17)12-6-3-2-4-7-12/h2-11H,1H3,(H,18,19)	DKYWVDODHFEZIM-UHFFFAOYSA-N	3693	3825	DKYWVDODHFEZIM-UHFFFAOYSA-N	DTXSID6020771		Ketoprofen	DKYWVDODHFEZIM-UHFFFAOYSA-N		1	X	26	26
30.1													DKYWVDODHFEZIM-UHFFFAOYSA-N	DTXSID40905141		Dexketoprofen	DKYWVDODHFEZIM-NSHDSACASA-N	X		X	26	21
30.2													DKYWVDODHFEZIM-UHFFFAOYSA-N	DTXSID50204652		(R)-Ketoprofen	DKYWVDODHFEZIM-LLVKDONJSA-N	X		X	26	15
31	XX857754	Training-031	319.119	NEGATIVE	10.829	64	0445_Mycophenolic acid	COc1c(C)c2COC(=O)c2c(O)c1C\C=C(/C)CCC(O)=O	InChI=1S/C17H20O6/c1-9(5-7-13(18)19)4-6-11-15(20)14-12(8-23-17(14)21)10(2)16(11)22-3/h4,20H,5-8H2,1-3H3,(H,18,19)/b9-4+	HPNSFSBZBAHARI-RUDMXATFSA-N	393865	446541	HPNSFSBZBAHARI-RUDMXATFSA-N	DTXSID4041070		Mycophenolic acid	HPNSFSBZBAHARI-RUDMXATFSA-N			X	27	27
32	XX860752	Training-032	421.155	NEGATIVE	10.849	33	2260_Losartan	CCCCC1=NC(Cl)=C(CO)N1CC1=CC=C(C=C1)C1=C(C=CC=C1)C1=NNN=N1	InChI=1S/C22H23ClN6O/c1-2-3-8-20-24-21(23)19(14-30)29(20)13-15-9-11-16(12-10-15)17-6-4-5-7-18(17)22-25-27-28-26-22/h4-7,9-12,30H,2-3,8,13-14H2,1H3,(H,25,26,27,28)	PSIFNNKUMBGKDQ-UHFFFAOYSA-N	3824	3961	PSIFNNKUMBGKDQ-UHFFFAOYSA-N	DTXSID7023227		Losartan	PSIFNNKUMBGKDQ-UHFFFAOYSA-N			X	26	26
33	XX818756	Training-033	427.225	NEGATIVE	10.884	15	Irbesartan	CCCCC1=NC2(CCCC2)C(=O)N1Cc1ccc(-c2ccccc2C2NN=NN=2)cc1	InChI=1S/C25H28N6O/c1-2-3-10-22-26-25(15-6-7-16-25)24(32)31(22)17-18-11-13-19(14-12-18)20-8-4-5-9-21(20)23-27-29-30-28-23/h4-5,8-9,11-14H,2-3,6-7,10,15-17H2,1H3,(H,27,28,29,30)	YOSHYTLCDANDAN-UHFFFAOYSA-N	3618	3749	YOSHYTLCDANDAN-UHFFFAOYSA-N	DTXSID0023169		Irbesartan	YOSHYTLCDANDAN-UHFFFAOYSA-N			X	28	28
34	XX861551	Training-034	429.054	NEGATIVE	10.964	15	2341_Bicalutamide	CC(O)(CS(=O)(=O)c1ccc(F)cc1)C(=O)Nc1ccc(C#N)c(c1)C(F)(F)F	InChI=1S/C18H14F4N2O4S/c1-17(26,10-29(27,28)14-6-3-12(19)4-7-14)16(25)24-13-5-2-11(9-23)15(8-13)18(20,21)22/h2-8,26H,10H2,1H3,(H,24,25)	LKJPYSCBVHEWIU-UHFFFAOYSA-N	2284	2375	LKJPYSCBVHEWIU-UHFFFAOYSA-N	DTXSID2022678		Bicalutamide	LKJPYSCBVHEWIU-UHFFFAOYSA-N		1	X	23	23
34.1													LKJPYSCBVHEWIU-UHFFFAOYSA-N	DTXSID501016794		(R)-bicalutamide	LKJPYSCBVHEWIU-KRWDZBQOSA-N	X			23	17
34.2													LKJPYSCBVHEWIU-UHFFFAOYSA-N	DTXSID70861120		(S)-Bicalutamide	LKJPYSCBVHEWIU-QGZVFWFLSA-N	X			23	13
35	XX863955	Training-035	193.087	NEGATIVE	11.128	3	0395_Butylparaben	CCCCOC(=O)c1ccc(O)cc1	InChI=1S/C11H14O3/c1-2-3-8-14-11(13)9-4-6-10(12)7-5-9/h4-7,12H,2-3,8H2,1H3	QFOHBWFCKVYLES-UHFFFAOYSA-N	6916	7184	QFOHBWFCKVYLES-UHFFFAOYSA-N	DTXSID3020209		Butylparaben	QFOHBWFCKVYLES-UHFFFAOYSA-N			X	22	22
36	XX806853	Training-036	174.972	NEGATIVE	11.166	3	2,4-Dichloro-6-Methylphenol	CC1=CC(Cl)=CC(Cl)=C1O	InChI=1S/C7H6Cl2O/c1-4-2-5(8)3-6(9)7(4)10/h2-3,10H,1H3	WJQZZLQMLJPKQH-UHFFFAOYSA-N	14557	15292	WJQZZLQMLJPKQH-UHFFFAOYSA-N	DTXSID5061790		4,6-Dichloro-o-cresol	WJQZZLQMLJPKQH-UHFFFAOYSA-N			X	12	12
37	XX843853	Training-037	332.09	NEGATIVE	11.226	32	0511_Flurtamone	CNC1=C(C(=O)C(O1)c1ccccc1)c1cccc(c1)C(F)(F)F	InChI=1S/C18H14F3NO2/c1-22-17-14(12-8-5-9-13(10-12)18(19,20)21)15(23)16(24-17)11-6-3-2-4-7-11/h2-10,16,22H,1H3	NYRMIJKDBAQCHC-UHFFFAOYSA-N	82853	91755	NYRMIJKDBAQCHC-UHFFFAOYSA-N	DTXSID5058228		Flurtamone	NYRMIJKDBAQCHC-UHFFFAOYSA-N			X	11	11
38	XX842051	Training-038	213.032	NEGATIVE	11.245	3	0277_Mecoprop	CC(Oc1ccc(Cl)cc1C)C(O)=O	InChI=1S/C10H11ClO3/c1-6-5-8(11)3-4-9(6)14-7(2)10(12)13/h3-5,7H,1-2H3,(H,12,13)	WNTGYJSOUMFZEP-UHFFFAOYSA-N	6886	7153	WNTGYJSOUMFZEP-UHFFFAOYSA-N	DTXSID9024194		Mecoprop	WNTGYJSOUMFZEP-UHFFFAOYSA-N		1	X	16	16
38.1													WNTGYJSOUMFZEP-UHFFFAOYSA-N	DTXSID10895808		(S)-(-)-Mecoprop	WNTGYJSOUMFZEP-ZETCQYMHSA-N	X		X	16	14
38.2													WNTGYJSOUMFZEP-UHFFFAOYSA-N	DTXSID3032670		(R)-Mecoprop	WNTGYJSOUMFZEP-SSDOTTSWSA-N	X		X	16	16
39	XX813751	Training-039	194.918	NEGATIVE	11.251	2	2,4,6-Trichlorphenol	OC1=C(Cl)C=C(Cl)C=C1Cl	InChI=1S/C6H3Cl3O/c7-3-1-4(8)6(10)5(9)2-3/h1-2,10H	LINPIYWFGCPVIE-UHFFFAOYSA-N	21106172	6914	LINPIYWFGCPVIE-UHFFFAOYSA-N	DTXSID5021386		2,4,6-Trichlorophenol	LINPIYWFGCPVIE-UHFFFAOYSA-N			X	20	20
40	XX834752	Training-040	307.098	NEGATIVE	11.306	16	Warfarin	CC(=O)CC(C1=CC=CC=C1)C1=C(O)C2=CC=CC=C2OC1=O	InChI=1S/C19H16O4/c1-12(20)11-15(13-7-3-2-4-8-13)17-18(21)14-9-5-6-10-16(14)23-19(17)22/h2-10,15,21H,11H2,1H3	PJVWKTKQMONHTI-UHFFFAOYSA-N	10442445	54678486	PJVWKTKQMONHTI-UHFFFAOYSA-N	DTXSID5023742		Warfarin	PJVWKTKQMONHTI-UHFFFAOYSA-N		1	X	22	22
40.1													PJVWKTKQMONHTI-UHFFFAOYSA-N	DTXSID50873382		(S)-Warfarin	PJVWKTKQMONHTI-HNNXBMFYSA-N	X		X	22	16
41	XX854852	Training-041	360.101	NEGATIVE	11.436	7	0009_Bezafibrate	CC(C)(Oc1ccc(CCNC(=O)c2ccc(Cl)cc2)cc1)C(O)=O	InChI=1S/C19H20ClNO4/c1-19(2,18(23)24)25-16-9-3-13(4-10-16)11-12-21-17(22)14-5-7-15(20)8-6-14/h3-10H,11-12H2,1-2H3,(H,21,22)(H,23,24)	IIBYAHWJQTYFKB-UHFFFAOYSA-N	35728	39042	IIBYAHWJQTYFKB-UHFFFAOYSA-N	DTXSID3029869		Bezafibrate	IIBYAHWJQTYFKB-UHFFFAOYSA-N			X	26	26
42	XX868551	Training-042	278.14	NEGATIVE	11.464	18	0431_Metolachlor OA	CCC1=CC=CC(C)=C1N(C(C)COC)C(=O)C(O)=O	InChI=1S/C15H21NO4/c1-5-12-8-6-7-10(2)13(12)16(11(3)9-20-4)14(17)15(18)19/h6-8,11H,5,9H2,1-4H3,(H,18,19)	LNOOSYCKMKZOJB-UHFFFAOYSA-N	21170688	15842092	LNOOSYCKMKZOJB-UHFFFAOYSA-N	DTXSID6037568		Metolachlor OA	LNOOSYCKMKZOJB-UHFFFAOYSA-N			X	6	6
43	XX816651	Training-043	194.918	NEGATIVE	11.544	3	2,4,5-Trichlorphenol	OC1=C(Cl)C=C(Cl)C(Cl)=C1	InChI=1S/C6H3Cl3O/c7-3-1-5(9)6(10)2-4(3)8/h1-2,10H	LHJGJYXLEPZJPM-UHFFFAOYSA-N	7001	7271	LHJGJYXLEPZJPM-UHFFFAOYSA-N	DTXSID4024359		2,4,5-Trichlorophenol	LHJGJYXLEPZJPM-UHFFFAOYSA-N			X	19	19
44	XX827751	Training-044	239.035	NEGATIVE	11.591	8	1,3-Dihydroxyanthraquinone	Oc1cc(O)c2C(=O)c3ccccc3C(=O)c2c1	InChI=1S/C14H8O4/c15-7-5-10-12(11(16)6-7)14(18)9-4-2-1-3-8(9)13(10)17/h1-6,15-16H	WPWWKBNOXTZDQJ-UHFFFAOYSA-N	170598	196978	WPWWKBNOXTZDQJ-UHFFFAOYSA-N	DTXSID6075431		9,10-Anthracenedione, 1,3-dihydroxy-	WPWWKBNOXTZDQJ-UHFFFAOYSA-N			X	17	17
45	XX806451	Training-045	194.918	NEGATIVE	11.679	2	2,3,5-Trichlorphenol	OC1=C(Cl)C(Cl)=CC(Cl)=C1	InChI=1S/C6H3Cl3O/c7-3-1-4(8)6(9)5(10)2-3/h1-2,10H	WWGQHTJIFOQAOC-UHFFFAOYSA-N	13030	13619	WWGQHTJIFOQAOC-UHFFFAOYSA-N	DTXSID0026208		2,3,5-Trichlorophenol	WWGQHTJIFOQAOC-UHFFFAOYSA-N			X	16	16
46	XX864752	Training-046	194.918	NEGATIVE	11.756	2	0954_3,4,5-trichlorophenol	Oc1cc(Cl)c(Cl)c(Cl)c1	InChI=1S/C6H3Cl3O/c7-4-1-3(10)2-5(8)6(4)9/h1-2,10H	GBNHEBQXJVDXSW-UHFFFAOYSA-N	11366	11859	GBNHEBQXJVDXSW-UHFFFAOYSA-N	DTXSID4026212		3,4,5-Trichlorophenol	GBNHEBQXJVDXSW-UHFFFAOYSA-N			X	16	16
47	XX868651	Training-047	328.122	NEGATIVE	11.894	12	0432_Metolachlor ESA	CCC1=CC=CC(C)=C1N(C(C)COC)C(=O)CS(O)(=O)=O	InChI=1S/C15H23NO5S/c1-5-13-8-6-7-11(2)15(13)16(12(3)9-21-4)14(17)10-22(18,19)20/h6-8,12H,5,9-10H2,1-4H3,(H,18,19,20)	CIGKZVUEZXGYSV-UHFFFAOYSA-N	4932269	6426849	CIGKZVUEZXGYSV-UHFFFAOYSA-N	DTXSID1037567		Metolachlor ESA	CIGKZVUEZXGYSV-UHFFFAOYSA-N		1	X	5	5
47.1													CIGKZVUEZXGYSV-UHFFFAOYSA-N	DTXSID3037624		S-Metolachlor ESA	CIGKZVUEZXGYSV-LBPRGKRZSA-N	X		X	5	4
48	XX846552	Training-048	345.087	NEGATIVE	11.911	103	2536_Oryzalin	CCCN(CCC)C1=C(C=C(C=C1[N+]([O-])=O)S(N)(=O)=O)[N+]([O-])=O	InChI=1S/C12H18N4O6S/c1-3-5-14(6-4-2)12-10(15(17)18)7-9(23(13,21)22)8-11(12)16(19)20/h7-8H,3-6H2,1-2H3,(H2,13,21,22)	UNAHYJYOSSSJHH-UHFFFAOYSA-N	27326	29393	UNAHYJYOSSSJHH-UHFFFAOYSA-N	DTXSID8024238		Oryzalin	UNAHYJYOSSSJHH-UHFFFAOYSA-N			X	16	16
49	XX860851	Training-049	434.22	NEGATIVE	11.928	55	2269_Valsartan	CCCCC(=O)N(CC1=CC=C(C=C1)C1=CC=CC=C1C1=NNN=N1)[C@@H](C(C)C)C(O)=O	InChI=1S/C24H29N5O3/c1-4-5-10-21(30)29(22(16(2)3)24(31)32)15-17-11-13-18(14-12-17)19-8-6-7-9-20(19)23-25-27-28-26-23/h6-9,11-14,16,22H,4-5,10,15H2,1-3H3,(H,31,32)(H,25,26,27,28)/t22-/m0/s1	ACWBQPMHZXGDFX-QFIPXVFZSA-N	54833	60846	ACWBQPMHZXGDFX-QFIPXVFZSA-N	DTXSID6023735		Valsartan	ACWBQPMHZXGDFX-JOCHJYFZSA-N	X	3	X	25	14
51	XX865252	Training-051	266.998	NEGATIVE	12.084	3	2587_Dichlorophen	OC1=CC=C(Cl)C=C1CC1=C(O)C=CC(Cl)=C1	InChI=1S/C13H10Cl2O2/c14-10-1-3-12(16)8(6-10)5-9-7-11(15)2-4-13(9)17/h1-4,6-7,16-17H,5H2	MDNWOSOZYLHTCG-UHFFFAOYSA-N	2929	3037	MDNWOSOZYLHTCG-UHFFFAOYSA-N	DTXSID6021824		Dichlorophen	MDNWOSOZYLHTCG-UHFFFAOYSA-N			X	21	21
52	XX814053	Training-052	217.043	NEGATIVE	12.256	2	2-Benzyl-4-chlorophenol	OC1=C(CC2=CC=CC=C2)C=C(Cl)C=C1	InChI=1S/C13H11ClO/c14-12-6-7-13(15)11(9-12)8-10-4-2-1-3-5-10/h1-7,9,15H,8H2	NCKMMSIFQUPKCK-UHFFFAOYSA-N	8118	8425	NCKMMSIFQUPKCK-UHFFFAOYSA-N	DTXSID5020154		Clorophene	NCKMMSIFQUPKCK-UHFFFAOYSA-N			X	15	15
53	XX878353	Training-053	434.931	NEGATIVE	12.263	49	0062_Fipronil	NC1=C(C(=NN1C1=C(Cl)C=C(C=C1Cl)C(F)(F)F)C#N)S(=O)C(F)(F)F	InChI=1S/C12H4Cl2F6N4OS/c13-5-1-4(11(15,16)17)2-6(14)8(5)24-10(22)9(7(3-21)23-24)26(25)12(18,19)20/h1-2H,22H2	ZOCSXAVNDGMNBV-UHFFFAOYSA-N	3235	3352	ZOCSXAVNDGMNBV-UHFFFAOYSA-N	DTXSID4034609		Fipronil	ZOCSXAVNDGMNBV-UHFFFAOYSA-N		1	X	16	16
53.1													ZOCSXAVNDGMNBV-UHFFFAOYSA-N	DTXSID801019547		R -(-)-Fipronil	ZOCSXAVNDGMNBV-AREMUKBSSA-N	X			16	5
53.2													ZOCSXAVNDGMNBV-UHFFFAOYSA-N	DTXSID301019554		S-(+)-Fipronil	ZOCSXAVNDGMNBV-SANMLTNESA-N	X			16	5
54	XX818656	Training-054	239.067	NEGATIVE	12.334	18	Dinoseb	CCC(C)c1cc(cc(c1O)N(=O)=O)N(=O)=O	InChI=1S/C10H12N2O5/c1-3-6(2)8-4-7(11(14)15)5-9(10(8)13)12(16)17/h4-6,13H,3H2,1-2H3	OWZPCEFYPSAJFR-UHFFFAOYSA-N	6684	6950	OWZPCEFYPSAJFR-UHFFFAOYSA-N	DTXSID3020207		Dinoseb	OWZPCEFYPSAJFR-UHFFFAOYSA-N			X	14	14
55	XX851853	Training-055	314.02	NEGATIVE	12.374	34	2254_Efavirenz	FC(F)(F)[C@]1(OC(=O)NC2=C1C=C(Cl)C=C2)C#CC1CC1	InChI=1S/C14H9ClF3NO2/c15-9-3-4-11-10(7-9)13(14(16,17)18,21-12(20)19-11)6-5-8-1-2-8/h3-4,7-8H,1-2H2,(H,19,20)/t13-/m0/s1	XPOQHMRABVBWPR-ZDUSSCGKSA-N	57715	64139	XPOQHMRABVBWPR-ZDUSSCGKSA-N	DTXSID9046029		Efavirenz	XPOQHMRABVBWPR-ZDUSSCGKSA-N			X	27	27
55.1													XPOQHMRABVBWPR-ZDUSSCGKSA-N	DTXSID00861416		(+/-)-Efavirenz	XPOQHMRABVBWPR-UHFFFAOYSA-N	X			27	10
56	XX884652	Training-056	450.926	NEGATIVE	12.688	41	2605_Fipronil sulfone	C1=C(C=C(C(=C1Cl)N2C(=C(C(=N2)C#N)S(=O)(=O)C(F)(F)F)N)Cl)C(F)(F)F	InChI=1S/C12H4Cl2F6N4O2S/c13-5-1-4(11(15,16)17)2-6(14)8(5)24-10(22)9(7(3-21)23-24)27(25,26)12(18,19)20/h1-2H,22H2	LGHZJDKSVUTELU-UHFFFAOYSA-N	2336427	3078139	LGHZJDKSVUTELU-UHFFFAOYSA-N	DTXSID6074750		Fipronil Sulfone	LGHZJDKSVUTELU-UHFFFAOYSA-N			X	13	13
57	XX857053	Training-057	240.103	NEGATIVE	12.922	6	0246_Mefenamic acid	Cc1cccc(Nc2ccccc2C(O)=O)c1C	InChI=1S/C15H15NO2/c1-10-6-5-9-13(11(10)2)16-14-8-4-3-7-12(14)15(17)18/h3-9,16H,1-2H3,(H,17,18)	HYYBABOKPJLUIN-UHFFFAOYSA-N	3904	4044	HYYBABOKPJLUIN-UHFFFAOYSA-N	DTXSID5023243		Mefenamic acid	HYYBABOKPJLUIN-UHFFFAOYSA-N			X	30	30
58	XX864952	Training-058	422.82	NEGATIVE	13.748	5	1706_Bromochlorophen	Oc1c(Br)cc(Cl)cc1Cc1cc(Cl)cc(Br)c1O	InChI=1S/C13H8Br2Cl2O2/c14-10-4-8(16)2-6(12(10)18)1-7-3-9(17)5-11(15)13(7)19/h2-5,18-19H,1H2	TYBHZVUFOINFDV-UHFFFAOYSA-N	76597	84907	TYBHZVUFOINFDV-UHFFFAOYSA-N	DTXSID90165596		Bromochlorophene	TYBHZVUFOINFDV-UHFFFAOYSA-N			X	13	13
59	XX812203	Training-059	171.186	POSITIVE	0.382	12	isophorone diamine	CC1(CC(CC(C1)(C)CN)N)C	InChI=1S/C10H22N2/c1-9(2)4-8(12)5-10(3,6-9)7-11/h8H,4-7,11-12H2,1-3H3	RNLHGQLZWXBQNY-UHFFFAOYSA-N	16867	17857	RNLHGQLZWXBQNY-UHFFFAOYSA-N	DTXSID6027503		Isophorone diamine	RNLHGQLZWXBQNY-UHFFFAOYSA-N			X	13	13
60	XX837103	Training-060	86.0964	POSITIVE	0.387	3	Piperidin	C1CCNCC1	InChI=1S/C5H11N/c1-2-4-6-5-3-1/h6H,1-5H2	NQRYJNQNLNOLGT-UHFFFAOYSA-N	7791	8082	NQRYJNQNLNOLGT-UHFFFAOYSA-N	DTXSID6021165		Piperidine	NQRYJNQNLNOLGT-UHFFFAOYSA-N			X	22	22
61	XX867803	Training-061	130.109	POSITIVE	0.394	7	0331_Metformin	CN(C)C(=N)N=C(N)N	InChI=1S/C4H11N5/c1-9(2)4(7)8-3(5)6/h1-2H3,(H5,5,6,7,8)	XZWYZXLIPXDOLR-UHFFFAOYSA-N	3949	4091	XZWYZXLIPXDOLR-UHFFFAOYSA-N	DTXSID2023270		Metformin	XZWYZXLIPXDOLR-UHFFFAOYSA-N			X	26	26
62	XX817603	Training-062	74.0964	POSITIVE	0.4	6	Butylamin	CCCCN	InChI=1S/C4H11N/c1-2-3-4-5/h2-5H2,1H3	HQABUPZFAYXKJW-UHFFFAOYSA-N	7716	8007	HQABUPZFAYXKJW-UHFFFAOYSA-N	DTXSID1021904		Butylamine	HQABUPZFAYXKJW-UHFFFAOYSA-N			X	20	20
63	XX810703	Training-063	85.0509	POSITIVE	0.401	3	3-Amino-1,2,4-triazol	NC1=NNC=N1	InChI=1S/C2H4N4/c3-2-4-1-5-6-2/h1H,(H3,3,4,5,6)	KLSJWNVTNUYHDU-UHFFFAOYSA-N	1577	1639	KLSJWNVTNUYHDU-UHFFFAOYSA-N	DTXSID0020076		Amitrole	KLSJWNVTNUYHDU-UHFFFAOYSA-N			X	20	20
64	XX836501	Training-064	88.0757	POSITIVE	0.405	5	Morpholin	C1COCCN1	InChI=1S/C4H9NO/c1-3-6-4-2-5-1/h5H,1-4H2	YNAVUWVOSKDBBP-UHFFFAOYSA-N	13837537	8083	YNAVUWVOSKDBBP-UHFFFAOYSA-N	DTXSID2025688		Morpholine	YNAVUWVOSKDBBP-UHFFFAOYSA-N			X	21	21
65	XX869903	Training-065	127.073	POSITIVE	0.412	5	0783_Melamine	Nc1nc(N)nc(N)n1	InChI=1S/C3H6N6/c4-1-7-2(5)9-3(6)8-1/h(H6,4,5,6,7,8,9)	JDSHMPZPIAZGSV-UHFFFAOYSA-N	7667	7955	JDSHMPZPIAZGSV-UHFFFAOYSA-N	DTXSID6020802		Melamine	JDSHMPZPIAZGSV-UHFFFAOYSA-N			X	20	20
66	XX870902	Training-066	103.061	POSITIVE	0.412	5	2584_Guanylurea	NC(=N)NC(N)=O	InChI=1S/C2H6N4O/c3-1(4)6-2(5)7/h(H6,3,4,5,6,7)	SQSPRWMERUQXNE-UHFFFAOYSA-N	8527	8859	SQSPRWMERUQXNE-UHFFFAOYSA-N	DTXSID3043811		Guanidine carboxamide	SQSPRWMERUQXNE-UHFFFAOYSA-N			X	13	13
67	XX805302	Training-067	151.087	POSITIVE	0.423	11	4`-Aminoacetanilide	CC(=O)NC1=CC=C(N)C=C1	InChI=1S/C8H10N2O/c1-6(11)10-8-4-2-7(9)3-5-8/h2-5H,9H2,1H3,(H,10,11)	CHMBIJAOCISYEW-UHFFFAOYSA-N	10297844	31230	CHMBIJAOCISYEW-UHFFFAOYSA-N	DTXSID7024455		4-Aminoacetanilide	CHMBIJAOCISYEW-UHFFFAOYSA-N			X	16	16
68	XX836003	Training-068	120.081	POSITIVE	0.424	10	Indolin	C1CC2=CC=CC=C2N1	InChI=1S/C8H9N/c1-2-4-8-7(3-1)5-6-9-8/h1-4,9H,5-6H2	LPAGFVYQRIESJQ-UHFFFAOYSA-N	9905	10328	LPAGFVYQRIESJQ-UHFFFAOYSA-N	DTXSID9052133		Indoline	LPAGFVYQRIESJQ-UHFFFAOYSA-N			X	19	19
69	XX862104	Training-069	154.05	POSITIVE	0.428	11	2565_5-AminosalicylsÃ¤ure (Mesalazine)	NC1=CC(C(O)=O)=C(O)C=C1	InChI=1S/C7H7NO3/c8-4-1-2-6(9)5(3-4)7(10)11/h1-3,9H,8H2,(H,10,11)	KBOPZPXVLCULAV-UHFFFAOYSA-N	3933	4075	KBOPZPXVLCULAV-UHFFFAOYSA-N	DTXSID5024506		5-Aminosalicylic acid	KBOPZPXVLCULAV-UHFFFAOYSA-N		1	X	29	29
69.1													KBOPZPXVLCULAV-UHFFFAOYSA-N	DTXSID50892775		5-(~2~H_2_)Amino-2-(~2~H)hydroxy(O-~2~H)benzoic acid	KBOPZPXVLCULAV-JBISRTOLSA-N	X		X	29	2
70	XX813501	Training-070	80.0495	POSITIVE	0.438	2	Pyridin	C1=CC=NC=C1	InChI=1S/C5H5N/c1-2-4-6-5-3-1/h1-5H	JUJWROOIHBZHMG-UHFFFAOYSA-N	1020	1049	JUJWROOIHBZHMG-UHFFFAOYSA-N	DTXSID9021924		Pyridine	JUJWROOIHBZHMG-UHFFFAOYSA-N			X	22	22
71	XX818403	Training-071	177.102	POSITIVE	0.445	10	Cotinine	CN1C(c2cccnc2)CCC1=O	InChI=1S/C10H12N2O/c1-12-9(4-5-10(12)13)8-3-2-6-11-7-8/h2-3,6-7,9H,4-5H2,1H3	UIKROCXWUNQSPJ-UHFFFAOYSA-N	395	408	UIKROCXWUNQSPJ-UHFFFAOYSA-N	DTXSID1047576		Cotinine	UIKROCXWUNQSPJ-VIFPVBQESA-N	X		X	14	21
71.1													UIKROCXWUNQSPJ-UHFFFAOYSA-N	DTXSID6047577		(+/-)-Cotinine	UIKROCXWUNQSPJ-UHFFFAOYSA-N			X	14	14
72	XX801101	Training-072	110.06	POSITIVE	0.45	6	2-Aminophenol	NC1=C(O)C=CC=C1	InChI=1S/C6H7NO/c7-5-3-1-2-4-6(5)8/h1-4,8H,7H2	CDAWCLOXVUBKRW-UHFFFAOYSA-N	5596	5801	CDAWCLOXVUBKRW-UHFFFAOYSA-N	DTXSID8024498		2-Aminophenol	CDAWCLOXVUBKRW-UHFFFAOYSA-N			X	22	22
73	XX805401	Training-073	112.056	POSITIVE	0.461	12	4-Fluoranilin	NC1=CC=C(F)C=C1	InChI=1S/C6H6FN/c7-5-1-3-6(8)4-2-5/h1-4H,8H2	KRZCOLNOCZKSDF-UHFFFAOYSA-N	9349	9731	KRZCOLNOCZKSDF-UHFFFAOYSA-N	DTXSID9022027		4-Fluoroaniline	KRZCOLNOCZKSDF-UHFFFAOYSA-N			X	18	18
74	XX806006	Training-074	94.0651	POSITIVE	0.461	9	Anilin	NC1=CC=CC=C1	InChI=1S/C6H7N/c7-6-4-2-1-3-5-6/h1-5H,7H2	PAYRUJLWNCNPSJ-UHFFFAOYSA-N	5889	6115	PAYRUJLWNCNPSJ-UHFFFAOYSA-N	DTXSID8020090		Aniline	PAYRUJLWNCNPSJ-UHFFFAOYSA-N			X	23	23
75	XX811402	Training-075	137.071	POSITIVE	0.476	12	4-aminobenzamide	C1=CC(=CC=C1C(=O)N)N	InChI=1S/C7H8N2O/c8-6-3-1-5(2-4-6)7(9)10/h1-4H,8H2,(H2,9,10)	QIKYZXDTTPVVAC-UHFFFAOYSA-N	68568	76079	QIKYZXDTTPVVAC-UHFFFAOYSA-N	DTXSID7038814		4-Aminobenzamide	QIKYZXDTTPVVAC-UHFFFAOYSA-N			X	17	17
76	XX812601	Training-076	108.081	POSITIVE	0.476	6	N-Methylanilin	CNC1=CC=CC=C1	InChI=1S/C7H9N/c1-8-7-5-3-2-4-6-7/h2-6,8H,1H3	AFBPFSWMIHJQDM-UHFFFAOYSA-N	7234	7515	AFBPFSWMIHJQDM-UHFFFAOYSA-N	DTXSID9021841		N-Methylaniline	AFBPFSWMIHJQDM-UHFFFAOYSA-N			X	20	20
77	XX825501	Training-077	110.06	POSITIVE	0.482	12	4-Aminophenol	NC1=CC=C(O)C=C1	InChI=1S/C6H7NO/c7-5-1-3-6(8)4-2-5/h1-4,8H,7H2	PLIKAWJENQZMHA-UHFFFAOYSA-N	392	403	PLIKAWJENQZMHA-UHFFFAOYSA-N	DTXSID3024499		4-Aminophenol	PLIKAWJENQZMHA-UHFFFAOYSA-N			X	24	24
78	XX801201	Training-078	95.0604	POSITIVE	0.488	3	2-Aminopyridin	NC1=NC=CC=C1	InChI=1S/C5H6N2/c6-5-3-1-2-4-7-5/h1-4H,(H2,6,7)	ICSNLGPSRYBMBD-UHFFFAOYSA-N	10008	10439	ICSNLGPSRYBMBD-UHFFFAOYSA-N	DTXSID0024505		2-Aminopyridine	ICSNLGPSRYBMBD-UHFFFAOYSA-N			X	18	18
79	XX870403	Training-079	103.032	POSITIVE	0.488	7	0968_Ethylenethiourea	S=C1NCCN1	InChI=1S/C3H6N2S/c6-3-4-1-2-5-3/h1-2H2,(H2,4,5,6)	PDQAZBWRQCGBEV-UHFFFAOYSA-N	2005851	2723650	PDQAZBWRQCGBEV-UHFFFAOYSA-N	DTXSID5020601		Ethylene thiourea	PDQAZBWRQCGBEV-UHFFFAOYSA-N		1	X	19	19
79.1													PDQAZBWRQCGBEV-UHFFFAOYSA-N	DTXSID801010119		Ethylene thiourea-d2	PDQAZBWRQCGBEV-ZSJDYOACSA-N	X		X	19	1
80	XX806602	Training-080	122.096	POSITIVE	0.493	7	2,4,6-Trimethylpyridin	CC1=CC(C)=NC(C)=C1	InChI=1S/C8H11N/c1-6-4-7(2)9-8(3)5-6/h4-5H,1-3H3	BWZVCCNYKMEVEX-UHFFFAOYSA-N	21106174	7953	BWZVCCNYKMEVEX-UHFFFAOYSA-N	DTXSID1051561		2,4,6-Trimethylpyridine	BWZVCCNYKMEVEX-UHFFFAOYSA-N			X	16	16
81	XX804205	Training-081	95.0604	POSITIVE	0.555	6	3-Methylpyridazin	CC1=CC=CN=N1	InChI=1S/C5H6N2/c1-5-3-2-4-6-7-5/h2-4H,1H3	MXDRPNGTQDRKQM-UHFFFAOYSA-N	66816	74208	MXDRPNGTQDRKQM-UHFFFAOYSA-N	DTXSID80167529		3-Methylpyridazine	MXDRPNGTQDRKQM-UHFFFAOYSA-N			X	13	13
82	XX804503	Training-082	96.0444	POSITIVE	0.593	4	3-Pyridinol	OC1=CC=CN=C1	InChI=1S/C5H5NO/c7-5-2-1-3-6-4-5/h1-4,7H	GRFNBEZIAWKNCO-UHFFFAOYSA-N	7683	7971	GRFNBEZIAWKNCO-UHFFFAOYSA-N	DTXSID1051563		3-Pyridinol	GRFNBEZIAWKNCO-UHFFFAOYSA-N			X	19	19
83	XX868901	Training-083	117.066	POSITIVE	0.751	9	0436_N-Nitrosomorpholine	O=NN1CCOCC1	InChI=1S/C4H8N2O2/c7-5-6-1-3-8-4-2-6/h1-4H2	ZKXDGKXYMTYWTB-UHFFFAOYSA-N	5823	6046	ZKXDGKXYMTYWTB-UHFFFAOYSA-N	DTXSID4021056		N-Nitrosomorpholine	ZKXDGKXYMTYWTB-UHFFFAOYSA-N			X	16	16
84	XX869701	Training-084	100.076	POSITIVE	0.846	7	0685_N-Methyl-2-pyrrolidone	CN1CCCC1=O	InChI=1S/C5H9NO/c1-6-4-2-3-5(6)7/h2-4H2,1H3	SECXISVLQFMRJM-UHFFFAOYSA-N	12814	13387	SECXISVLQFMRJM-UHFFFAOYSA-N	DTXSID6020856		N-Methyl-2-pyrrolidone	SECXISVLQFMRJM-UHFFFAOYSA-N			X	22	22
85	XX803501	Training-085	136.076	POSITIVE	0.894	10	3`-Aminoacetophenon	CC(=O)C1=CC(N)=CC=C1	InChI=1S/C8H9NO/c1-6(10)7-3-2-4-8(9)5-7/h2-5H,9H2,1H3	CKQHAYFOPRIUOM-UHFFFAOYSA-N	21106518	7417	CKQHAYFOPRIUOM-UHFFFAOYSA-N	DTXSID0021830		3-Aminoacetophenone	CKQHAYFOPRIUOM-UHFFFAOYSA-N			X	16	16
86	XX815801	Training-086	86.0059	POSITIVE	0.896	3	Thiazol	S1C=CN=C1	InChI=1S/C3H3NS/c1-2-5-3-4-1/h1-3H	FZWLAAWBMGSTSO-UHFFFAOYSA-N	8899	9256	FZWLAAWBMGSTSO-UHFFFAOYSA-N	DTXSID2059776		Thiazole	FZWLAAWBMGSTSO-UHFFFAOYSA-N			X	18	18
87	XX815506	Training-087	68.0495	POSITIVE	0.915	2	Pyrrol	N1C=CC=C1	InChI=1S/C4H5N/c1-2-4-5-3-1/h1-5H	KAESVJOAVNADME-UHFFFAOYSA-N	7736	8027	KAESVJOAVNADME-UHFFFAOYSA-N	DTXSID5021910		Pyrrole	KAESVJOAVNADME-UHFFFAOYSA-N			X	19	19
88	XX826401	Training-088	95.0604	POSITIVE	0.936	4	4-Methylpyrimidin	CC1=CC=NC=N1	InChI=1S/C5H6N2/c1-5-2-3-6-4-7-5/h2-4H,1H3	LVILGAOSPDLNRM-UHFFFAOYSA-N	17867	18922	LVILGAOSPDLNRM-UHFFFAOYSA-N	DTXSID5063027		Pyrimidine, 4-methyl-	LVILGAOSPDLNRM-UHFFFAOYSA-N			X	14	14
89	XX866001	Training-089	204.113	POSITIVE	0.959	44	0075_4-Aminoantipyrine	CN1N(C(=O)C(N)=C1C)c1ccccc1	InChI=1S/C11H13N3O/c1-8-10(12)11(15)14(13(8)2)9-6-4-3-5-7-9/h3-7H,12H2,1-2H3	RLFWWDJHLFCNIJ-UHFFFAOYSA-N	2066	2151	RLFWWDJHLFCNIJ-UHFFFAOYSA-N	DTXSID8048860		Ampyrone	RLFWWDJHLFCNIJ-UHFFFAOYSA-N			X	20	20
90	XX870004	Training-090	166.05	POSITIVE	0.959	15	0911_Phthalamic acid	NC(=O)C1=CC=CC=C1C(O)=O	InChI=1S/C8H7NO3/c9-7(10)5-3-1-2-4-6(5)8(11)12/h1-4H,(H2,9,10)(H,11,12)	CYMRPDYINXWJFU-UHFFFAOYSA-N	6691	6957	CYMRPDYINXWJFU-UHFFFAOYSA-N	DTXSID0058980		Benzoic acid, 2-(aminocarbonyl)-	CYMRPDYINXWJFU-UHFFFAOYSA-N			X	15	15
91	XX816201	Training-091	157.076	POSITIVE	1.022	5	2,2-Dipyridyl	C1=CC=C(N=C1)C1=CC=CC=N1	InChI=1S/C10H8N2/c1-3-7-11-9(5-1)10-6-2-4-8-12-10/h1-8H	ROFVEXUMMXZLPA-UHFFFAOYSA-N	13867714	1474	ROFVEXUMMXZLPA-UHFFFAOYSA-N	DTXSID9040635		2,2'-Bipyridine	ROFVEXUMMXZLPA-UHFFFAOYSA-N			X	20	20
92	XX811502	Training-092	128.026	POSITIVE	1.078	8	4-chloroaniline	C1=CC(=CC=C1N)Cl	InChI=1S/C6H6ClN/c7-5-1-3-6(8)4-2-5/h1-4H,8H2	QSNSCYSYFYORTR-UHFFFAOYSA-N	13869339	7812	QSNSCYSYFYORTR-UHFFFAOYSA-N	DTXSID9020295		4-Chloroaniline	QSNSCYSYFYORTR-UHFFFAOYSA-N			X	19	19
93	XX805001	Training-093	152.071	POSITIVE	1.139	10	4-Acetamidophenol	CC(=O)NC1=CC=C(O)C=C1	InChI=1S/C8H9NO2/c1-6(10)9-7-2-4-8(11)5-3-7/h2-5,11H,1H3,(H,9,10)	RZVAJINKPMORJF-UHFFFAOYSA-N	1906	1983	RZVAJINKPMORJF-UHFFFAOYSA-N	DTXSID2020006		Acetaminophen	RZVAJINKPMORJF-UHFFFAOYSA-N			X	30	30
94	XX868101	Training-094	136.05	POSITIVE	1.545	9	0375_4-Hydroxybenzotriazole	O=C1C=CC=C2NNN=C12	InChI=1S/C6H5N3O/c10-5-3-1-2-4-6(5)8-9-7-4/h1-3,7,9H	NPZTUJOABDZTLV-UHFFFAOYSA-N	2040044	2759291	NPZTUJOABDZTLV-UHFFFAOYSA-N	DTXSID90374722		4-Hydroxy-1H-benzotriazole	JMTMSDXUXJISAY-UHFFFAOYSA-N		4	X	6	10
95	XX809801	Training-095	122.096	POSITIVE	1.624	11	2,6-Xylidine	CC1=C(C(=CC=C1)C)N	InChI=1S/C8H11N/c1-6-4-3-5-7(2)8(6)9/h3-5H,9H2,1-2H3	UFFBMTHBGFGIHF-UHFFFAOYSA-N	6630	6896	UFFBMTHBGFGIHF-UHFFFAOYSA-N	DTXSID8026307		2,6-Dimethylaniline	UFFBMTHBGFGIHF-UHFFFAOYSA-N			X	20	20
96	XX821301	Training-096	136.05	POSITIVE	1.742	9	4-Hydroxybenzotriazole	OC1=C2N=NNC2=CC=C1	InChI=1S/C6H5N3O/c10-5-3-1-2-4-6(5)8-9-7-4/h1-3,10H,(H,7,8,9)	JMTMSDXUXJISAY-UHFFFAOYSA-N	10607767	N/A	JMTMSDXUXJISAY-UHFFFAOYSA-N	DTXSID90374722		4-Hydroxy-1H-benzotriazole	JMTMSDXUXJISAY-UHFFFAOYSA-N			X	10	10
97	XX808001	Training-097	122.06	POSITIVE	1.757	10	Benzamid	NC(=O)C1=CC=CC=C1	InChI=1S/C7H7NO/c8-7(9)6-4-2-1-3-5-6/h1-5H,(H2,8,9)	KXDAEFPNCMNJSK-UHFFFAOYSA-N	2241	2331	KXDAEFPNCMNJSK-UHFFFAOYSA-N	DTXSID0021709		Benzamide	KXDAEFPNCMNJSK-UHFFFAOYSA-N			X	21	21
98	XX881401	Training-098	153.102	POSITIVE	1.772	5	0363_2-Isopropyl-6-methyl-pyrimidin-4-ol	CC(C)C1=NC(O)=CC(C)=N1	InChI=1S/C8H12N2O/c1-5(2)8-9-6(3)4-7(11)10-8/h4-5H,1-3H3,(H,9,10,11)	AJPIUNPJBFBUKK-UHFFFAOYSA-N	16799	17777	AJPIUNPJBFBUKK-UHFFFAOYSA-N	DTXSID1027502		2-Isopropyl-6-methyl-4-pyrimidone	AJPIUNPJBFBUKK-UHFFFAOYSA-N			X	17	17
99	XX844101	Training-099	198.135	POSITIVE	2.138	12	0943_2-Hydroxyatrazine	CCNC1=NC(=O)N=C(NC(C)C)N1	InChI=1S/C8H15N5O/c1-4-9-6-11-7(10-5(2)3)13-8(14)12-6/h5H,4H2,1-3H3,(H3,9,10,11,12,13,14)	NFMIMWNQWAWNDW-UHFFFAOYSA-N	15693	16553	NFMIMWNQWAWNDW-UHFFFAOYSA-N	DTXSID6037807		2-Hydroxyatrazine	NFMIMWNQWAWNDW-UHFFFAOYSA-N			X	17	17
100	XX881901	Training-100	149.977	POSITIVE	2.149	27	0374_Methylchloroisothiazolinone	CN1SC(Cl)=CC1=O	InChI=1S/C4H4ClNOS/c1-6-4(7)2-3(5)8-6/h2H,1H3	DHNRXBZYEKSXIM-UHFFFAOYSA-N	30800	33344	DHNRXBZYEKSXIM-UHFFFAOYSA-N	DTXSID9034286		5-Chloro-2-methyl-3(2H)-isothiazolone	DHNRXBZYEKSXIM-UHFFFAOYSA-N			X	16	16
101	XX811601	Training-101	136.112	POSITIVE	2.208	14	4-Isopropylaniline	CC(C)C1=CC=C(C=C1)N	InChI=1S/C9H13N/c1-7(2)8-3-5-9(10)6-4-8/h3-7H,10H2,1-2H3	LRTFPLFDLJYEKT-UHFFFAOYSA-N	13853758	7464	LRTFPLFDLJYEKT-UHFFFAOYSA-N	DTXSID20243932		Cumidine	LRTFPLFDLJYEKT-UHFFFAOYSA-N			X	20	20
102	XX815601	Training-102	181.072	POSITIVE	2.237	11	Theophyllin	CN1C2=C(NC=N2)C(=O)N(C)C1=O	InChI=1S/C7H8N4O2/c1-10-5-4(8-3-9-5)6(12)11(2)7(10)13/h3H,1-2H3,(H,8,9)	ZFXYFBGIUFBOJW-UHFFFAOYSA-N	2068	2153	ZFXYFBGIUFBOJW-UHFFFAOYSA-N	DTXSID5021336		Theophylline	ZFXYFBGIUFBOJW-UHFFFAOYSA-N			X	31	31
103	XX842901	Training-103	189.982	POSITIVE	2.327	14	0426_2,6-Dichlorobenzamide	NC(=O)c1c(Cl)cccc1Cl	InChI=1S/C7H5Cl2NO/c8-4-2-1-3-5(9)6(4)7(10)11/h1-3H,(H2,10,11)	JHSPCUHPSIUQRB-UHFFFAOYSA-N	15359	16183	JHSPCUHPSIUQRB-UHFFFAOYSA-N	DTXSID7022170		2,6-Dichlorobenzamide	JHSPCUHPSIUQRB-UHFFFAOYSA-N			X	19	19
104	XX878801	Training-104	202.043	POSITIVE	2.337	6	0083_Thiabendazole	N1C2=CC=CC=C2N=C1C1=CSC=N1	InChI=1S/C10H7N3S/c1-2-4-8-7(3-1)12-10(13-8)9-5-14-6-11-9/h1-6H,(H,12,13)	WJCNZQLZVWNLKY-UHFFFAOYSA-N	5237	5430	WJCNZQLZVWNLKY-UHFFFAOYSA-N	DTXSID0021337		Thiabendazole	WJCNZQLZVWNLKY-UHFFFAOYSA-N			X	27	27
105	XX800901	Training-105	138.055	POSITIVE	2.449	4	2-Aminobenzoic acid	NC1=C(C=CC=C1)C(O)=O	InChI=1S/C7H7NO2/c8-6-4-2-1-3-5(6)7(9)10/h1-4H,8H2,(H,9,10)	RWZYAGGXGHYGMB-UHFFFAOYSA-N	222	227	RWZYAGGXGHYGMB-UHFFFAOYSA-N	DTXSID8020094		Anthranilic acid	RWZYAGGXGHYGMB-UHFFFAOYSA-N			X	23	23
106	XX845102	Training-106	191.961	POSITIVE	2.478	17	2404_Clopyralid	OC(=O)c1nc(Cl)ccc1Cl	InChI=1S/C6H3Cl2NO2/c7-3-1-2-4(8)9-5(3)6(10)11/h1-2H,(H,10,11)	HUBANNPOLNYSAD-UHFFFAOYSA-N	14797	15553	HUBANNPOLNYSAD-UHFFFAOYSA-N	DTXSID9029221		Clopyralid	HUBANNPOLNYSAD-UHFFFAOYSA-N			X	16	16
107	XX811101	Training-107	217.079	POSITIVE	2.623	26	4,4`-thiodianiline	C1=CC(=CC=C1N)SC2=CC=C(C=C2)N	InChI=1S/C12H12N2S/c13-9-1-5-11(6-2-9)15-12-7-3-10(14)4-8-12/h1-8H,13-14H2	ICNFHJVPAJKPHW-UHFFFAOYSA-N	8435	8765	ICNFHJVPAJKPHW-UHFFFAOYSA-N	DTXSID9021344		4,4'-Thiodianiline	ICNFHJVPAJKPHW-UHFFFAOYSA-N			X	17	17
108	XX800201	Training-108	144.081	POSITIVE	2.789	8	1-Naphthylamin	NC1=CC=CC2=CC=CC=C12	InChI=1S/C10H9N/c11-10-7-3-5-8-4-1-2-6-9(8)10/h1-7H,11H2	RUFPHBVGCFYCNW-UHFFFAOYSA-N	8319	8640	RUFPHBVGCFYCNW-UHFFFAOYSA-N	DTXSID7020920		1-Naphthylamine	RUFPHBVGCFYCNW-UHFFFAOYSA-N			X	19	19
109	XX804901	Training-109	181.076	POSITIVE	2.881	4	4,7-Phenanthrolin	C1=CN=C2C=CC3=NC=CC=C3C2=C1	InChI=1S/C12H8N2/c1-3-9-10-4-2-8-14-12(10)6-5-11(9)13-7-1/h1-8H	DATYUTWESAKQQM-UHFFFAOYSA-N	60796	67472	DATYUTWESAKQQM-UHFFFAOYSA-N	DTXSID30177552		4,7-Phenanthroline	DATYUTWESAKQQM-UHFFFAOYSA-N			X	14	14
110	XX847101	Training-110	292.027	POSITIVE	3.729	54	2542_Thiamethoxam	CN1COCN(CC2=CN=C(Cl)S2)\C1=N\[N+]([O-])=O	InChI=1S/C8H10ClN5O3S/c1-12-4-17-5-13(8(12)11-14(15)16)3-6-2-10-7(9)18-6/h2H,3-5H2,1H3/b11-8+	NWWZPOKUUAIXIW-DHZHZOJOSA-N	4712649	5821911	NWWZPOKUUAIXIW-DHZHZOJOSA-N	DTXSID2034962		Thiamethoxam	NWWZPOKUUAIXIW-UHFFFAOYSA-N			X	11	11
111	XX841101	Training-111	174.054	POSITIVE	3.748	14	0184_Desisopropylatrazine	CCNc1nc(N)nc(Cl)n1	InChI=1S/C5H8ClN5/c1-2-8-5-10-3(6)9-4(7)11-5/h2H2,1H3,(H3,7,8,9,10,11)	IVENSCMCQBJAKW-UHFFFAOYSA-N	13278	13878	IVENSCMCQBJAKW-UHFFFAOYSA-N	DTXSID0037495		Deisopropylatrazine	IVENSCMCQBJAKW-UHFFFAOYSA-N			X	16	16
112	XX867901	Training-112	179.128	POSITIVE	3.916	7	0371_Triglyme	COCCOCCOCCOC	InChI=1S/C8H18O4/c1-9-3-5-11-7-8-12-6-4-10-2/h3-8H2,1-2H3	YFNKIDBQEZZDLK-UHFFFAOYSA-N	13835222	8189	YFNKIDBQEZZDLK-UHFFFAOYSA-N	DTXSID8026224		Triethylene glycol dimethyl ether	YFNKIDBQEZZDLK-UHFFFAOYSA-N			X	18	18
113	XX880502	Training-113	172.043	POSITIVE	4.079	17	0315_p-Toluenesulfonamide	CC1=CC=C(C=C1)S(N)(=O)=O	InChI=1S/C7H9NO2S/c1-6-2-4-7(5-3-6)11(8,9)10/h2-5H,1H3,(H2,8,9,10)	LMYRWZFENFIFIT-UHFFFAOYSA-N	6033	6269	LMYRWZFENFIFIT-UHFFFAOYSA-N	DTXSID8029105		4-Toluenesulfonamide	LMYRWZFENFIFIT-UHFFFAOYSA-N			X	19	19
114	XX878701	Training-114	275.048	POSITIVE	4.193	11	Phenylbenzimidazole sulfonic acid	OS(=O)(=O)C1=CC=C2N=C(NC2=C1)C1=CC=CC=C1	InChI=1S/C13H10N2O3S/c16-19(17,18)10-6-7-11-12(8-10)15-13(14-11)9-4-2-1-3-5-9/h1-8H,(H,14,15)(H,16,17,18)	UVCJGUGAGLDPAA-UHFFFAOYSA-N	31267	33919	UVCJGUGAGLDPAA-UHFFFAOYSA-N	DTXSID3038852		Ensulizole	UVCJGUGAGLDPAA-UHFFFAOYSA-N			X	19	19
115	XX878401	Training-115	201.069	POSITIVE	4.23	18	0069_4-Amino-N,N-dimethylbenzenesulfonamide	CN(C)S(=O)(=O)C1=CC=C(N)C=C1	InChI=1S/C8H12N2O2S/c1-10(2)13(11,12)8-5-3-7(9)4-6-8/h3-6H,9H2,1-2H3	BABGMPQXLCJMSK-UHFFFAOYSA-N	66962	74369	BABGMPQXLCJMSK-UHFFFAOYSA-N	DTXSID5061902		Benzenesulfonamide, 4-amino-N,N-dimethyl-	BABGMPQXLCJMSK-UHFFFAOYSA-N			X	13	13
116	XX823802	Training-116	275.048	POSITIVE	4.25	11	Phenylbenzimidazole sulfonic acid	OS(=O)(=O)C1=CC=C2N=C(NC2=C1)C1=CC=CC=C1	InChI=1S/C13H10N2O3S/c16-19(17,18)10-6-7-11-12(8-10)15-13(14-11)9-4-2-1-3-5-9/h1-8H,(H,14,15)(H,16,17,18)	UVCJGUGAGLDPAA-UHFFFAOYSA-N	31267	33919	UVCJGUGAGLDPAA-UHFFFAOYSA-N	DTXSID3038852		Ensulizole	UVCJGUGAGLDPAA-UHFFFAOYSA-N			X	19	19
117	XX866601	Training-117	195.088	POSITIVE	4.809	12	0190_Caffeine	CN1c2ncn(C)c2C(=O)N(C)C1=O	InChI=1S/C8H10N4O2/c1-10-4-9-6-5(10)7(13)12(3)8(14)11(6)2/h4H,1-3H3	RYYVLZVUVIJVGH-UHFFFAOYSA-N	2424	2519	RYYVLZVUVIJVGH-UHFFFAOYSA-N	DTXSID0020232		Caffeine	RYYVLZVUVIJVGH-UHFFFAOYSA-N			X	28	28
118	XX850301	Training-118	279.091	POSITIVE	4.832	33	0358_Sulfamethazine	Cc1cc(C)nc(NS(=O)(=O)c2ccc(N)cc2)n1	InChI=1S/C12H14N4O2S/c1-8-7-9(2)15-12(14-8)16-19(17,18)11-5-3-10(13)4-6-11/h3-7H,13H2,1-2H3,(H,14,15,16)	ASWVTGNCAZCNNR-UHFFFAOYSA-N	5136	5327	ASWVTGNCAZCNNR-UHFFFAOYSA-N	DTXSID6021290		Sulfamethazine	ASWVTGNCAZCNNR-UHFFFAOYSA-N			X	25	25
119	XX842501	Training-119	165.102	POSITIVE	5.491	7	0342_Fenuron	CN(C)C(=O)Nc1ccccc1	InChI=1S/C9H12N2O/c1-11(2)9(12)10-8-6-4-3-5-7-8/h3-7H,1-2H3,(H,10,12)	XXOYNJXVWVNOOJ-UHFFFAOYSA-N	7279	7560	XXOYNJXVWVNOOJ-UHFFFAOYSA-N	DTXSID7037551		Fenuron	XXOYNJXVWVNOOJ-UHFFFAOYSA-N			X	16	16
120	XX846301	Training-120	212.059	POSITIVE	5.737	34	2534_Imidacloprid urea	c1cc(ncc1CN2CCN=C2O)Cl	InChI=1S/C9H10ClN3O/c10-8-2-1-7(5-12-8)6-13-4-3-11-9(13)14/h1-2,5H,3-4,6H2,(H,11,14)	ADWTYURAFSWNSU-UHFFFAOYSA-N	10248201	15390532	ADWTYURAFSWNSU-UHFFFAOYSA-N	DTXSID1037563		Imidacloprid urea	ADWTYURAFSWNSU-UHFFFAOYSA-N			X	10	10
121	XX840101	Training-121	203.093	POSITIVE	5.756	43	0147_Metamitron	CC1=NN=C(C(=O)N1N)c1ccccc1	InChI=1S/C10H10N4O/c1-7-12-13-9(10(15)14(7)11)8-5-3-2-4-6-8/h2-6H,11H2,1H3	VHCNQEUWZYOAEV-UHFFFAOYSA-N	35563	38854	VHCNQEUWZYOAEV-UHFFFAOYSA-N	DTXSID7047568		Metamitron	VHCNQEUWZYOAEV-UHFFFAOYSA-N			X	16	16
122	XX856302	Training-122	254.059	POSITIVE	5.918	46	0176_Sulfamethoxazole	Cc1cc(NS(=O)(=O)c2ccc(N)cc2)no1	InChI=1S/C10H11N3O3S/c1-7-6-10(12-16-7)13-17(14,15)9-4-2-8(11)3-5-9/h2-6H,11H2,1H3,(H,12,13)	JLKIGFTWXXRPMT-UHFFFAOYSA-N	5138	5329	JLKIGFTWXXRPMT-UHFFFAOYSA-N	DTXSID8026064		Sulfamethoxazole	JLKIGFTWXXRPMT-UHFFFAOYSA-N			X	28	28
123	XX859601	Training-123	240.115	POSITIVE	5.918	11	0546_Bupropion	CC(NC(C)(C)C)C(=O)c1cccc(Cl)c1	InChI=1S/C13H18ClNO/c1-9(15-13(2,3)4)12(16)10-6-5-7-11(14)8-10/h5-9,15H,1-4H3	SNPPWIUOZRMYNY-UHFFFAOYSA-N	431	444	SNPPWIUOZRMYNY-UHFFFAOYSA-N	DTXSID7022706		Bupropion	SNPPWIUOZRMYNY-UHFFFAOYSA-N			X	22	22
124	XX845501	Training-124	250.016	POSITIVE	5.944	43	2526_Clothianidin	CN=C(NCC1=CN=C(Cl)S1)N[N+]([O-])=O	InChI=1S/C6H8ClN5O2S/c1-8-6(11-12(13)14)10-3-4-2-9-5(7)15-4/h2H,3H2,1H3,(H2,8,10,11)	PGOOBECODWQEAB-UHFFFAOYSA-N	184723	213027	PGOOBECODWQEAB-UHFFFAOYSA-N	DTXSID2034465		Clothianidin	PGOOBECODWQEAB-UHFFFAOYSA-N			X	17	17
125	XX854601	Training-125	189.102	POSITIVE	6.069	41	0003_Phenazone	CN1N(C(=O)C=C1C)c1ccccc1	InChI=1S/C11H12N2O/c1-9-8-11(14)13(12(9)2)10-6-4-3-5-7-10/h3-8H,1-2H3	VEQOALNAAJBPNY-UHFFFAOYSA-N	2121	2206	VEQOALNAAJBPNY-UHFFFAOYSA-N	DTXSID6021117		Phenazone	VEQOALNAAJBPNY-UHFFFAOYSA-N			X	25	25
126	XX837901	Training-126	230.007	POSITIVE	6.076	31	0013_Dimethoate	CNC(=O)CSP(=S)(OC)OC	InChI=1S/C5H12NO3PS2/c1-6-5(7)4-12-10(11,8-2)9-3/h4H2,1-3H3,(H,6,7)	MCWXGJITAZMZEV-UHFFFAOYSA-N	2973	3082	MCWXGJITAZMZEV-UHFFFAOYSA-N	DTXSID7020479		Dimethoate	MCWXGJITAZMZEV-UHFFFAOYSA-N			X	18	18
127	XX846901	Training-127	222.032	POSITIVE	6.133	7	2540_quinmerac	CC1=CC2=C(N=C1)C(C(O)=O)=C(Cl)C=C2	InChI=1S/C11H8ClNO2/c1-6-4-7-2-3-8(12)9(11(14)15)10(7)13-5-6/h2-5H,1H3,(H,14,15)	ALZOLUNSQWINIR-UHFFFAOYSA-N	82847	91749	ALZOLUNSQWINIR-UHFFFAOYSA-N	DTXSID1042364		Quinmerac	ALZOLUNSQWINIR-UHFFFAOYSA-N			X	15	15
128	XX808501	Training-128	131.06	POSITIVE	6.143	5	Chinoxalin	C1=CC=C2N=CC=NC2=C1	InChI=1S/C8H6N2/c1-2-4-8-7(3-1)9-5-6-10-8/h1-6H	XSCHRSMBECNVNS-UHFFFAOYSA-N	21106470	7045	XSCHRSMBECNVNS-UHFFFAOYSA-N	DTXSID6049432		Quinoxaline	XSCHRSMBECNVNS-UHFFFAOYSA-N			X	18	18
129	XX847002	Training-129	271.041	POSITIVE	6.19	23	2541_Thiacloprid amide	NC(=O)N=C1SCCN1CC1=CN=C(Cl)C=C1	InChI=1S/C10H11ClN4OS/c11-8-2-1-7(5-13-8)6-15-3-4-17-10(15)14-9(12)16/h1-2,5H,3-4,6H2,(H2,12,16)	LEZHOZPJYAQQNU-UHFFFAOYSA-N	34448786	86222983	LEZHOZPJYAQQNU-UHFFFAOYSA-N	DTXSID60583566		Thiacloprid amide	LEZHOZPJYAQQNU-UVTDQMKNSA-N			X	4	6
130	XX883701	Training-130	223.154	POSITIVE	6.262	7	2372_Tetraglyme	COCCOCCOCCOCCOC	InChI=1S/C10H22O5/c1-11-3-5-13-7-9-15-10-8-14-6-4-12-2/h3-10H2,1-2H3	ZUHZGEOKBKGPSW-UHFFFAOYSA-N	13835433	8925	ZUHZGEOKBKGPSW-UHFFFAOYSA-N	DTXSID7044396		2,5,8,11,14-Pentaoxapentadecane	ZUHZGEOKBKGPSW-UHFFFAOYSA-N			X	16	16
131	XX839401	Training-131	256.06	POSITIVE	6.284	57	0117_Imidacloprid	[O-][N+](=O)NC1=NCCN1Cc1ccc(Cl)nc1	InChI=1S/C9H10ClN5O2/c10-8-2-1-7(5-12-8)6-14-4-3-11-9(14)13-15(16)17/h1-2,5H,3-4,6H2,(H,11,13)	YWTYJOPNNQFBPC-UHFFFAOYSA-N	77934	86418	YWTYJOPNNQFBPC-UHFFFAOYSA-N	DTXSID5032442		Imidacloprid	YWTYJOPNNQFBPC-UHFFFAOYSA-N			X	22	22
132	XX831203	Training-132	119.06	POSITIVE	6.347	4	Indazole	c1n[nH]c2ccccc12	InChI=1S/C7H6N2/c1-2-4-7-6(3-1)5-8-9-7/h1-5H,(H,8,9)	BAXOFTOLAUCFNW-UHFFFAOYSA-N	8866	9221	BAXOFTOLAUCFNW-UHFFFAOYSA-N	DTXSID4075374		Indazole	BAXOFTOLAUCFNW-UHFFFAOYSA-N			X	18	18
133	XX850201	Training-133	219.113	POSITIVE	6.372	20	0276_Primidone	CCC1(C(=O)NCNC1=O)c1ccccc1	InChI=1S/C12H14N2O2/c1-2-12(9-6-4-3-5-7-9)10(15)13-8-14-11(12)16/h3-7H,2,8H2,1H3,(H,13,15)(H,14,16)	DQMZLTXERSFNPB-UHFFFAOYSA-N	4740	4909	DQMZLTXERSFNPB-UHFFFAOYSA-N	DTXSID7023510		Primidone	DQMZLTXERSFNPB-UHFFFAOYSA-N			X	26	26
134	XX841701	Training-134	239.15	POSITIVE	6.53	14	0271_Pirimicarb	CN(C)C(=O)Oc1nc(nc(C)c1C)N(C)C	InChI=1S/C11H18N4O2/c1-7-8(2)12-10(14(3)4)13-9(7)17-11(16)15(5)6/h1-6H3	YFGYUFNIOHWBOB-UHFFFAOYSA-N	29348	31645	YFGYUFNIOHWBOB-UHFFFAOYSA-N	DTXSID1032569		Pirimicarb	YFGYUFNIOHWBOB-UHFFFAOYSA-N			X	17	17
135	XX840201	Training-135	222.043	POSITIVE	6.549	32	0148_Chloridazon	NC1=C(Cl)C(=O)N(N=C1)c1ccccc1	InChI=1S/C10H8ClN3O/c11-9-8(12)6-13-14(10(9)15)7-4-2-1-3-5-7/h1-6H,12H2	WYKYKTKDBLFHCY-UHFFFAOYSA-N	14790	15546	WYKYKTKDBLFHCY-UHFFFAOYSA-N	DTXSID3034872		Chloridazon	WYKYKTKDBLFHCY-UHFFFAOYSA-N			X	17	17
136	XX840801	Training-136	188.07	POSITIVE	6.738	10	0173_Desethylatrazine	CC(C)Nc1nc(N)nc(Cl)n1	InChI=1S/C6H10ClN5/c1-3(2)9-6-11-4(7)10-5(8)12-6/h3H,1-2H3,(H3,8,9,10,11,12)	DFWFIQKMSFGDCQ-UHFFFAOYSA-N	21157	22563	DFWFIQKMSFGDCQ-UHFFFAOYSA-N	DTXSID5037494		Deethylatrazine	DFWFIQKMSFGDCQ-UHFFFAOYSA-N			X	17	17
137	XX831806	Training-137	323.02	POSITIVE	6.853	22	0020_Chloramphenicol	OC[C@@H](NC(=O)C(Cl)Cl)[C@H](O)C1=CC=C(C=C1)[N+]([O-])=O	InChI=1S/C11H12Cl2N2O5/c12-10(13)11(18)14-8(5-16)9(17)6-1-3-7(4-2-6)15(19)20/h1-4,8-10,16-17H,5H2,(H,14,18)/t8-,9-/m1/s1	WIIZWVCIJKGZOK-RKDXNWHRSA-N	5744	5959	WIIZWVCIJKGZOK-RKDXNWHRSA-N	DTXSID7020265		Chloramphenicol	WIIZWVCIJKGZOK-RKDXNWHRSA-N			X	28	28
137.1													WIIZWVCIJKGZOK-RKDXNWHRSA-N	DTXSID10224457		Acetamide, 2,2-dichloro-N-(2-hydroxy-1-(hydroxymethyl)-2-(4-nitrophenyl)ethyl)-, (S-(R*,S*))-	WIIZWVCIJKGZOK-BDAKNGLRSA-N	X		X	28	7
137.2													WIIZWVCIJKGZOK-RKDXNWHRSA-N	DTXSID80224388		Acetamide, 2,2-dichloro-N-(2-hydroxy-1-(hydroxymethyl)-2-(4-nitrophenyl)ethyl)-, (R-(R*,S*))-	WIIZWVCIJKGZOK-DTWKUNHWSA-N	X		X	28	9
137.3													WIIZWVCIJKGZOK-RKDXNWHRSA-N	DTXSID40158453		Dextramycine	WIIZWVCIJKGZOK-IUCAKERBSA-N	X		X	28	11
137.4													WIIZWVCIJKGZOK-RKDXNWHRSA-N	DTXSID70859002		2,2-Dichloro-N-[2-hydroxy-1-(hydroxymethyl)-2-(4-nitrophenyl)ethyl]acetamide	WIIZWVCIJKGZOK-UHFFFAOYSA-N	X			28	14
138	XX880101	Training-138	134.071	POSITIVE	6.984	10	0291_5-Methyl-1H-benzotriazole	CC1=CC=C2NN=NC2=C1	InChI=1S/C7H7N3/c1-5-2-3-6-7(4-5)9-10-8-6/h2-4H,1H3,(H,8,9,10)	LRUDIIUSNGCQKF-UHFFFAOYSA-N	8381	8705	LRUDIIUSNGCQKF-UHFFFAOYSA-N	DTXSID1038743		5-Methyl-1H-benzotriazole	LRUDIIUSNGCQKF-UHFFFAOYSA-N			X	14	14
139	XX884001	Training-139	176.071	POSITIVE	7.003	22	2599_7-Amino-4-methylcoumarin	CC1=CC(=O)OC2=CC(N)=CC=C12	InChI=1S/C10H9NO2/c1-6-4-10(12)13-9-5-7(11)2-3-8(6)9/h2-5H,11H2,1H3	GLNDAGDHSLMOKX-UHFFFAOYSA-N	83285	92249	GLNDAGDHSLMOKX-UHFFFAOYSA-N	DTXSID40885333		2H-1-Benzopyran-2-one, 7-amino-4-methyl-	GLNDAGDHSLMOKX-UHFFFAOYSA-N			X	19	19
140	XX832201	Training-140	278.212	POSITIVE	7.004	14	0361_Venlafaxine	COC1=CC=C(C=C1)C(CN(C)C)C1(O)CCCCC1	InChI=1S/C17H27NO2/c1-18(2)13-16(17(19)11-5-4-6-12-17)14-7-9-15(20-3)10-8-14/h7-10,16,19H,4-6,11-13H2,1-3H3	PNVNVHUZROJLTJ-UHFFFAOYSA-N	5454	5656	PNVNVHUZROJLTJ-UHFFFAOYSA-N	DTXSID6023737		Venlafaxine	PNVNVHUZROJLTJ-UHFFFAOYSA-N		1	X	23	23
140.1													PNVNVHUZROJLTJ-UHFFFAOYSA-N	DTXSID50904847		(S)-Venlafaxine	PNVNVHUZROJLTJ-MRXNPFEDSA-N	X		X	23	12
140.2													PNVNVHUZROJLTJ-UHFFFAOYSA-N	DTXSID90430837		R-Venlafaxine	PNVNVHUZROJLTJ-INIZCTEOSA-N	X		X	23	13
141	XX860101	Training-141	180.175	POSITIVE	7.018	11	0594_Memantine	CC12CC3CC(C)(C1)CC(N)(C3)C2	InChI=1S/C12H21N/c1-10-3-9-4-11(2,6-10)8-12(13,5-9)7-10/h9H,3-8,13H2,1-2H3	BUGYDGFZZOZRHP-UHFFFAOYSA-N	3914	4054	BUGYDGFZZOZRHP-UHFFFAOYSA-N	DTXSID5045174		Memantine	BUGYDGFZZOZRHP-UHFFFAOYSA-N			X	23	23
142	XX844801	Training-142	223.075	POSITIVE	7.021	19	2363_Acetamiprid	CN(Cc1ccc(Cl)nc1)C(C)=NC#N	InChI=1S/C10H11ClN4/c1-8(14-7-12)15(2)6-9-3-4-10(11)13-5-9/h3-5H,6H2,1-2H3	WCXDHFDTOYPNIE-UHFFFAOYSA-N	21130168	213021	WCXDHFDTOYPNIE-UHFFFAOYSA-N	DTXSID901015148		N-[(6-Chloro-3-pyridinyl)methyl]-N'-cyano-N-methylethanimidamide	WCXDHFDTOYPNIE-UHFFFAOYSA-N				8	8
142.1													WCXDHFDTOYPNIE-UHFFFAOYSA-N	DTXSID0034300		Acetamiprid	WCXDHFDTOYPNIE-RIYZIHGNSA-N	X		X	8	14
143	XX861001	Training-143	327.137	POSITIVE	7.037	29	2327_Clozapine	CN1CCN(CC1)C1=C2C=CC=CC2=Nc2ccc(Cl)cc2N1	InChI=1S/C18H19ClN4/c1-22-8-10-23(11-9-22)18-14-4-2-3-5-15(14)20-16-7-6-13(19)12-17(16)21-18/h2-7,12,21H,8-11H2,1H3	ZUXABONWMNSFBN-UHFFFAOYSA-N	2716	2818	ZUXABONWMNSFBN-UHFFFAOYSA-N	DTXSID5022855		Clozapine	QZUDBNBUXVUHMW-UHFFFAOYSA-N		4	X	12	29
144	XX817901	Training-144	147.044	POSITIVE	7.095	8	Cumarin	O=C1OC2=CC=CC=C2C=C1	InChI=1S/C9H6O2/c10-9-6-5-7-3-1-2-4-8(7)11-9/h1-6H	ZYGHJZDHTFUPRJ-UHFFFAOYSA-N	13848793	323	ZYGHJZDHTFUPRJ-UHFFFAOYSA-N	DTXSID7020348		Coumarin	ZYGHJZDHTFUPRJ-UHFFFAOYSA-N			X	30	30
145	XX859801	Training-145	307.111	POSITIVE	7.188	42	0574_fluconazole	OC(Cn1cncn1)(Cn1cncn1)c1ccc(F)cc1F	InChI=1S/C13H12F2N6O/c14-10-1-2-11(12(15)3-10)13(22,4-20-8-16-6-18-20)5-21-9-17-7-19-21/h1-3,6-9,22H,4-5H2	RFHAOTPXVQNOHP-UHFFFAOYSA-N	3248	3365	RFHAOTPXVQNOHP-UHFFFAOYSA-N	DTXSID3020627		Fluconazole	RFHAOTPXVQNOHP-UHFFFAOYSA-N			X	28	28
146	XX855601	Training-146	260.164	POSITIVE	7.301	29	0039_Propranolol	CC(C)NCC(O)COc1cccc2ccccc12	InChI=1S/C16H21NO2/c1-12(2)17-10-14(18)11-19-16-9-5-7-13-6-3-4-8-15(13)16/h3-9,12,14,17-18H,10-11H2,1-2H3	AQHHHDLHHXJYJD-UHFFFAOYSA-N	4777	4946	AQHHHDLHHXJYJD-UHFFFAOYSA-N	DTXSID6023525		Propranolol	AQHHHDLHHXJYJD-UHFFFAOYSA-N		1	X	24	24
146.1													AQHHHDLHHXJYJD-UHFFFAOYSA-N	DTXSID90873366		(S)-Propranolol	AQHHHDLHHXJYJD-AWEZNQCLSA-N	X		X	24	15
146.2													AQHHHDLHHXJYJD-UHFFFAOYSA-N	DTXSID3045304		Dexpropranolol	AQHHHDLHHXJYJD-CQSZACIVSA-N	X		X	24	19
147	XX859501	Training-147	326.233	POSITIVE	7.32	32	0543_Bisoprolol	CC(C)NCC(O)COc1ccc(COCCOC(C)C)cc1	InChI=1S/C18H31NO4/c1-14(2)19-11-17(20)13-23-18-7-5-16(6-8-18)12-21-9-10-22-15(3)4/h5-8,14-15,17,19-20H,9-13H2,1-4H3	VHYCDWMUTMEGQY-UHFFFAOYSA-N	2312	2405	VHYCDWMUTMEGQY-UHFFFAOYSA-N	DTXSID6022682		Bisoprolol	VHYCDWMUTMEGQY-UHFFFAOYSA-N		1	X	23	23
147.1													VHYCDWMUTMEGQY-UHFFFAOYSA-N	DTXSID30872934		S-(-)-Bisoprolol	VHYCDWMUTMEGQY-KRWDZBQOSA-N	X		X	23	8
148	XX818801	Training-148	329.186	POSITIVE	7.324	39	Labetalol	CC(CCC1=CC=CC=C1)NCC(O)C1=CC(C(N)=O)=C(O)C=C1	InChI=1S/C19H24N2O3/c1-13(7-8-14-5-3-2-4-6-14)21-12-18(23)15-9-10-17(22)16(11-15)19(20)24/h2-6,9-11,13,18,21-23H,7-8,12H2,1H3,(H2,20,24)	SGUAFYQXFOLMHL-UHFFFAOYSA-N	3734	3869	SGUAFYQXFOLMHL-UHFFFAOYSA-N	DTXSID2023191		Labetalol	SGUAFYQXFOLMHL-UHFFFAOYSA-N		1	X	23	23
149	XX862001	Training-149	265.191	POSITIVE	7.396	11	2401_Tetracain	CCCCNc1ccc(cc1)C(=O)OCCN(C)C	InChI=1S/C15H24N2O2/c1-4-5-10-16-14-8-6-13(7-9-14)15(18)19-12-11-17(2)3/h6-9,16H,4-5,10-12H2,1-3H3	GKCBAIGFKIBETG-UHFFFAOYSA-N	5218	5411	GKCBAIGFKIBETG-UHFFFAOYSA-N	DTXSID1043883		Tetracaine	GKCBAIGFKIBETG-UHFFFAOYSA-N			X	25	25
150	XX858801	Training-150	256.17	POSITIVE	7.528	8	0514_Finasteride	CN(C)CCOC(c1ccccc1)c1ccccc1	InChI=1S/C17H21NO/c1-18(2)13-14-19-17(15-9-5-3-6-10-15)16-11-7-4-8-12-16/h3-12,17H,13-14H2,1-2H3	ZZVUWRFHKOJYTH-UHFFFAOYSA-N	2989	3100	ZZVUWRFHKOJYTH-UHFFFAOYSA-N	DTXSID4022949		Diphenhydramine	ZZVUWRFHKOJYTH-UHFFFAOYSA-N			X	26	26
151	XX840401	Training-151	214.112	POSITIVE	7.572	18	0154_Simetryn	CCNc1nc(NCC)nc(SC)n1	InChI=1S/C8H15N5S/c1-4-9-6-11-7(10-5-2)13-8(12-6)14-3/h4-5H2,1-3H3,(H2,9,10,11,12,13)	MGLWZSOBALDPEK-UHFFFAOYSA-N	13303	13905	MGLWZSOBALDPEK-UHFFFAOYSA-N	DTXSID8037596		Simetryn	MGLWZSOBALDPEK-UHFFFAOYSA-N			X	16	16
152	XX871201	Training-152	152.017	POSITIVE	7.587	8	2589_2-hydroxybenzothiazole	O=C1NC2=C(S1)C=CC=C2	InChI=1S/C7H5NOS/c9-7-8-5-3-1-2-4-6(5)10-7/h1-4H,(H,8,9)	YEDUAINPPJYDJZ-UHFFFAOYSA-N	13036	13625	YEDUAINPPJYDJZ-UHFFFAOYSA-N	DTXSID6061315		Benzothiazolone	YEDUAINPPJYDJZ-UHFFFAOYSA-N			X	20	20
153	XX858902	Training-153	296.07	POSITIVE	7.661	72	0515_Diphenhydramine	CC(=O)NC1=CC=C(C=C1)S(=O)(=O)NC1=NOC(C)=C1	InChI=1S/C12H13N3O4S/c1-8-7-12(14-19-8)15-20(17,18)11-5-3-10(4-6-11)13-9(2)16/h3-7H,1-2H3,(H,13,16)(H,14,15)	GXPIUNZCALHVBA-UHFFFAOYSA-N	58771	65280	GXPIUNZCALHVBA-UHFFFAOYSA-N	DTXSID8049044		N-Acetyl sulfamethoxazole	GXPIUNZCALHVBA-UHFFFAOYSA-N			X	18	18
154	XX854306	Training-154	197.061	POSITIVE	7.699	33	_4-Fluorobenzoylpropionic acid	OC(=O)CCC(=O)C1=CC=C(F)C=C1	InChI=1S/C10H9FO3/c11-8-3-1-7(2-4-8)9(12)5-6-10(13)14/h1-4H,5-6H2,(H,13,14)	WUYWHIAAQYQKPP-UHFFFAOYSA-N	91589	101359	WUYWHIAAQYQKPP-UHFFFAOYSA-N	DTXSID30190084		beta-(4-Fluorobenzoyl)propionic acid	WUYWHIAAQYQKPP-UHFFFAOYSA-N			X	14	14
155	XX859002	Training-155	325.171	POSITIVE	7.755	56	0516_Acetyl-sulfamethoxazole	CN(C)CCCC1(OCc2cc(ccc12)C#N)c1ccc(F)cc1	InChI=1S/C20H21FN2O/c1-23(2)11-3-10-20(17-5-7-18(21)8-6-17)19-9-4-15(13-22)12-16(19)14-24-20/h4-9,12H,3,10-11,14H2,1-2H3	WSEQXVZVJXJVFP-UHFFFAOYSA-N	2669	2771	WSEQXVZVJXJVFP-UHFFFAOYSA-N	DTXSID8022826		Citalopram	WSEQXVZVJXJVFP-UHFFFAOYSA-N		1	X	25	25
155.1													WSEQXVZVJXJVFP-UHFFFAOYSA-N	DTXSID8048440		Escitalopram	WSEQXVZVJXJVFP-FQEVSTJZSA-N	X		X	25	23
156	XX827301	Training-156	166.086	POSITIVE	7.762	12	Ethyl-p-aminobenzoate	CCOC(=O)C1=CC=C(N)C=C1	InChI=1S/C9H11NO2/c1-2-12-9(11)7-3-5-8(10)6-4-7/h3-6H,2,10H2,1H3	BLFLLBZGZJTVJG-UHFFFAOYSA-N	13854242	2337	BLFLLBZGZJTVJG-UHFFFAOYSA-N	DTXSID8021804		Benzocaine	BLFLLBZGZJTVJG-UHFFFAOYSA-N			X	24	24
157	XX852103	Training-157	494.266	POSITIVE	7.777	116	2258_Imatinib	CN1CCN(CC2=CC=C(C=C2)C(=O)NC2=CC(NC3=NC(=CC=N3)C3=CN=CC=C3)=C(C)C=C2)CC1	InChI=1S/C29H31N7O/c1-21-5-10-25(18-27(21)34-29-31-13-11-26(33-29)24-4-3-12-30-19-24)32-28(37)23-8-6-22(7-9-23)20-36-16-14-35(2)15-17-36/h3-13,18-19H,14-17,20H2,1-2H3,(H,32,37)(H,31,33,34)	KTUFNOKKBVMGRW-UHFFFAOYSA-N	5101	5291	KTUFNOKKBVMGRW-UHFFFAOYSA-N	DTXSID3037125		Imatinib	KTUFNOKKBVMGRW-UHFFFAOYSA-N			X	27	27
158	XX842402	Training-158	253.031	POSITIVE	7.779	20	0320_Thiacloprid	Clc1ccc(CN2CCSC2=NC#N)cn1	InChI=1S/C10H9ClN4S/c11-9-2-1-8(5-13-9)6-15-3-4-16-10(15)14-7-12/h1-2,5H,3-4,6H2	HOKKPVIRMVDYPB-UHFFFAOYSA-N	21865404	115224	HOKKPVIRMVDYPB-UHFFFAOYSA-N	DTXSID7034961		Thiacloprid	HOKKPVIRMVDYPB-UVTDQMKNSA-N			X	6	15
159	XX882102	Training-159	136.022	POSITIVE	7.857	3	0421_Benzothiazole	S1C=NC2=CC=CC=C12	InChI=1S/C7H5NS/c1-2-4-7-6(3-1)8-5-9-7/h1-5H	IOJUPLGTWVMSFF-UHFFFAOYSA-N	6952	7222	IOJUPLGTWVMSFF-UHFFFAOYSA-N	DTXSID7024586		Benzothiazole	IOJUPLGTWVMSFF-UHFFFAOYSA-N			X	20	20
160	XX883101	Training-160	183.078	POSITIVE	7.875	8	0821_triethylphosphate	CCOP(=O)(OCC)OCC	InChI=1S/C6H15O4P/c1-4-8-11(7,9-5-2)10-6-3/h4-6H2,1-3H3	DQWPFSLDHJDLRL-UHFFFAOYSA-N	6287	6535	DQWPFSLDHJDLRL-UHFFFAOYSA-N	DTXSID8026228		Triethyl phosphate	DQWPFSLDHJDLRL-UHFFFAOYSA-N			X	17	17
161	XX854202	Training-161	311.081	POSITIVE	8.004	43	2560_Sulfadimethoxine	COC1=CC(NS(=O)(=O)C2=CC=C(N)C=C2)=NC(OC)=N1	InChI=1S/C12H14N4O4S/c1-19-11-7-10(14-12(15-11)20-2)16-21(17,18)9-5-3-8(13)4-6-9/h3-7H,13H2,1-2H3,(H,14,15,16)	ZZORFUFYDOWNEF-UHFFFAOYSA-N	5132	5323	ZZORFUFYDOWNEF-UHFFFAOYSA-N	DTXSID1023607		Sulfadimethoxine	ZZORFUFYDOWNEF-UHFFFAOYSA-N			X	23	23
162	XX852602	Training-162	357.127	POSITIVE	8.023	21	2265_Pioglitazone	CCC1=CC=C(CCOC2=CC=C(CC3SC(=O)NC3=O)C=C2)N=C1	InChI=1S/C19H20N2O3S/c1-2-13-3-6-15(20-12-13)9-10-24-16-7-4-14(5-8-16)11-17-18(22)21-19(23)25-17/h3-8,12,17H,2,9-11H2,1H3,(H,21,22,23)	HYAFETHFCAUJAY-UHFFFAOYSA-N	4663	4829	HYAFETHFCAUJAY-UHFFFAOYSA-N	DTXSID3037129		Pioglitazone	HYAFETHFCAUJAY-UHFFFAOYSA-N			X	25	25
163	XX832302	Training-163	175.05	POSITIVE	8.033	26	0376_2,4-Toluene diisocyanate	CC1=C(C=C(C=C1)N=C=O)N=C=O	InChI=1S/C9H6N2O2/c1-7-2-3-8(10-5-12)4-9(7)11-6-13/h2-4H,1H3	DVKJHBMWWAPEIU-UHFFFAOYSA-N	13835351	11443	DVKJHBMWWAPEIU-UHFFFAOYSA-N	DTXSID7026156		Toluene 2,4-diisocyanate	DVKJHBMWWAPEIU-UHFFFAOYSA-N			X	18	18
164	XX858102	Training-164	271.108	POSITIVE	8.039	15	0465_10,11-Dihydro-10,11-dihydroxycarbamazepine	NC(=O)N1c2ccccc2C(O)C(O)c2ccccc12	InChI=1S/C15H14N2O3/c16-15(20)17-11-7-3-1-5-9(11)13(18)14(19)10-6-2-4-8-12(10)17/h1-8,13-14,18-19H,(H2,16,20)	PRGQOPPDPVELEG-UHFFFAOYSA-N	75667	83852	PRGQOPPDPVELEG-UHFFFAOYSA-N	DTXSID30891504		10,11-Dihydro-10,11-dihydroxycarbamazepine	PRGQOPPDPVELEG-UHFFFAOYSA-N		1	X	7	7
164.1													PRGQOPPDPVELEG-UHFFFAOYSA-N	DTXSID10891461		trans-10,11-Dihydroxy-10,11-dihydrocarbazepine	PRGQOPPDPVELEG-KBPBESRZSA-N	X		X	7	10
165	XX861601	Training-165	377.207	POSITIVE	8.191	30	2357_Enalapril	CCOC(=O)[C@H](CCc1ccccc1)N[C@@H](C)C(=O)N1CCC[C@H]1C(O)=O	InChI=1S/C20H28N2O5/c1-3-27-20(26)16(12-11-15-8-5-4-6-9-15)21-14(2)18(23)22-13-7-10-17(22)19(24)25/h4-6,8-9,14,16-17,21H,3,7,10-13H2,1-2H3,(H,24,25)/t14-,16-,17-/m0/s1	GBXSMTUPTTWBMN-XIRDDKMYSA-N	4534998	5388962	GBXSMTUPTTWBMN-XIRDDKMYSA-N	DTXSID5022982		Enalapril	GBXSMTUPTTWBMN-XIRDDKMYSA-N			X	23	23
165.1													GBXSMTUPTTWBMN-XIRDDKMYSA-N	DTXSID10585151		N-[(2S)-1-Ethoxy-1-oxo-4-phenylbutan-2-yl]-L-alanyl-D-proline	GBXSMTUPTTWBMN-BHYGNILZSA-N	X		X	23	6
166	XX833401	Training-166	346.122	POSITIVE	8.222	20	2263_Omeprazole	COC1=CC=C2N=C(NC2=C1)S(=O)CC1=NC=C(C)C(OC)=C1C	InChI=1S/C17H19N3O3S/c1-10-8-18-15(11(2)16(10)23-4)9-24(21)17-19-13-6-5-12(22-3)7-14(13)20-17/h5-8H,9H2,1-4H3,(H,19,20)	SUBDBMMJDZJVOS-UHFFFAOYSA-N	4433	4594	SUBDBMMJDZJVOS-UHFFFAOYSA-N	DTXSID6021080		Omeprazole	SUBDBMMJDZJVOS-UHFFFAOYSA-N		1	X	29	29
166.1													SUBDBMMJDZJVOS-UHFFFAOYSA-N	DTXSID4044292		Esomeprazole	SUBDBMMJDZJVOS-DEOSSOPVSA-N	X		X	29	19
167	XX878502	Training-167	167.994	POSITIVE	8.235	10	0072_2-Mercaptobenzothiazole	SC1=NC2=CC=CC=C2S1	InChI=1S/C7H5NS2/c9-7-8-5-3-1-2-4-6(5)10-7/h1-4H,(H,8,9)	YXIWHUQXZSMYRE-UHFFFAOYSA-N	608157	697993	YXIWHUQXZSMYRE-UHFFFAOYSA-N	DTXSID1020807		2-Mercaptobenzothiazole	YXIWHUQXZSMYRE-UHFFFAOYSA-N			X	22	22
168	XX801001	Training-168	170.096	POSITIVE	8.437	19	2-Aminobiphenyl	NC1=C(C=CC=C1)C1=CC=CC=C1	InChI=1S/C12H11N/c13-12-9-5-4-8-11(12)10-6-2-1-3-7-10/h1-9H,13H2	TWBPWBPGNQWFSJ-UHFFFAOYSA-N	6748	7015	TWBPWBPGNQWFSJ-UHFFFAOYSA-N	DTXSID3030189		2-Biphenylamine	TWBPWBPGNQWFSJ-UHFFFAOYSA-N			X	16	16
169	XX819202	Training-169	349.133	POSITIVE	8.525	38	Torasemide	CC(C)NC(=O)NS(=O)(=O)c1cnccc1Nc1cccc(C)c1	InChI=1S/C16H20N4O3S/c1-11(2)18-16(21)20-24(22,23)15-10-17-8-7-14(15)19-13-6-4-5-12(3)9-13/h4-11H,1-3H3,(H,17,19)(H2,18,20,21)	NGBFQHCMQULJNZ-UHFFFAOYSA-N	38123	41781	NGBFQHCMQULJNZ-UHFFFAOYSA-N	DTXSID2023690		Torsemide	NGBFQHCMQULJNZ-UHFFFAOYSA-N			X	26	26
170	XX838801	Training-170	215.096	POSITIVE	8.538	45	0090_Metribuzin	CSC1=NN=C(C(=O)N1N)C(C)(C)C	InChI=1S/C8H14N4OS/c1-8(2,3)5-6(13)12(9)7(14-4)11-10-5/h9H2,1-4H3	FOXFZRUHNHCZPX-UHFFFAOYSA-N	28287	30479	FOXFZRUHNHCZPX-UHFFFAOYSA-N	DTXSID6024204		Metribuzin	FOXFZRUHNHCZPX-UHFFFAOYSA-N			X	17	17
171	XX847202	Training-171	220.953	POSITIVE	8.616	16	0005_Dichlorvos	COP(=O)(OC)OC=C(Cl)Cl	InChI=1S/C4H7Cl2O4P/c1-8-11(7,9-2)10-3-4(5)6/h3H,1-2H3	OEBRKCOSUFCWJD-UHFFFAOYSA-N	2931	3039	OEBRKCOSUFCWJD-UHFFFAOYSA-N	DTXSID5020449		Dichlorvos	OEBRKCOSUFCWJD-UHFFFAOYSA-N			X	21	21
172	XX852303	Training-172	430.259	POSITIVE	8.687	21	2261_Mebeverine	CCN(CCCCOC(=O)C1=CC(OC)=C(OC)C=C1)C(C)CC1=CC=C(OC)C=C1	InChI=1S/C25H35NO5/c1-6-26(19(2)17-20-9-12-22(28-3)13-10-20)15-7-8-16-31-25(27)21-11-14-23(29-4)24(18-21)30-5/h9-14,18-19H,6-8,15-17H2,1-5H3	VYVKHNNGDFVQGA-UHFFFAOYSA-N	3891	4031	VYVKHNNGDFVQGA-UHFFFAOYSA-N	DTXSID6023238		Mebeverine	VYVKHNNGDFVQGA-UHFFFAOYSA-N			X	14	14
173	XX823601	Training-173	200.074	POSITIVE	8.719	19	N-Ethyl-o-toluenesulfonamide	CCNS(=O)(=O)C1=C(C)C=CC=C1	InChI=1S/C9H13NO2S/c1-3-10-13(11,12)9-7-5-4-6-8(9)2/h4-7,10H,3H2,1-2H3	NATWUQFQFMZVMT-UHFFFAOYSA-N	13488	14110	NATWUQFQFMZVMT-UHFFFAOYSA-N	DTXSID5052416		N-Ethyltoluene-2-sulphonamide	NATWUQFQFMZVMT-UHFFFAOYSA-N			X	12	12
174	XX855502	Training-174	330.15	POSITIVE	8.722	44	0037_Paroxetine	Fc1ccc(cc1)[C@@H]1CCNC[C@H]1COc1ccc2OCOc2c1	InChI=1S/C19H20FNO3/c20-15-3-1-13(2-4-15)17-7-8-21-10-14(17)11-22-16-5-6-18-19(9-16)24-12-23-18/h1-6,9,14,17,21H,7-8,10-12H2/t14-,17-/m0/s1	AHOUBRCZNHFOSL-YOEHRIQHSA-N	39888	43815	AHOUBRCZNHFOSL-YOEHRIQHSA-N	DTXSID3023425		Paroxetine	AHOUBRCZNHFOSL-YOEHRIQHSA-N			X	27	27
175	XX855703	Training-175	455.29	POSITIVE	8.76	70	0040_Verapamil	COc1ccc(CCN(C)CCCC(C#N)(C(C)C)c2ccc(OC)c(OC)c2)cc1OC	InChI=1S/C27H38N2O4/c1-20(2)27(19-28,22-10-12-24(31-5)26(18-22)33-7)14-8-15-29(3)16-13-21-9-11-23(30-4)25(17-21)32-6/h9-12,17-18,20H,8,13-16H2,1-7H3	SGTNSNPWRIOYBX-UHFFFAOYSA-N	2425	2520	SGTNSNPWRIOYBX-UHFFFAOYSA-N	DTXSID9041152		(+/-)-Verapamil	SGTNSNPWRIOYBX-UHFFFAOYSA-N		1	X	23	23
175.1													SGTNSNPWRIOYBX-UHFFFAOYSA-N	DTXSID301017708		(S)-(-)-Verapamil	SGTNSNPWRIOYBX-MHZLTWQESA-N	X			23	13
175.2													SGTNSNPWRIOYBX-UHFFFAOYSA-N	DTXSID501009404		Dexverapamil	SGTNSNPWRIOYBX-HHHXNRCGSA-N	X		X	23	15
175.3													SGUAFYQXFOLMHL-UHFFFAOYSA-N	DTXSID90222779		(R*,S*)-(1)-5-(1-Hydroxy-2-((1-methyl-3-phenylpropyl)amino)ethyl)salicylamide	SGUAFYQXFOLMHL-UGSOOPFHSA-N	X		X	23	7
175.4													SGUAFYQXFOLMHL-UHFFFAOYSA-N	DTXSID2043828		(R,R)-Dilevalol	SGUAFYQXFOLMHL-ACJLOTCBSA-N	X		X	23	17
176	XX833601	Training-176	384.082	POSITIVE	8.773	23	2361_pantoprazole	COC1=CC=NC(CS(=O)C2=NC3=CC=C(OC(F)F)C=C3N2)=C1OC	InChI=1S/C16H15F2N3O4S/c1-23-13-5-6-19-12(14(13)24-2)8-26(22)16-20-10-4-3-9(25-15(17)18)7-11(10)21-16/h3-7,15H,8H2,1-2H3,(H,20,21)	IQPSEEYGBUAQFF-UHFFFAOYSA-N	4517	4679	IQPSEEYGBUAQFF-UHFFFAOYSA-N	DTXSID201015709		(S)-(-)-Pantoprazole	IQPSEEYGBUAQFF-SANMLTNESA-N	X	2		22	7
177	XX842801	Training-177	228.128	POSITIVE	8.784	21	0349_Ametryn	CCNc1nc(NC(C)C)nc(SC)n1	InChI=1S/C9H17N5S/c1-5-10-7-12-8(11-6(2)3)14-9(13-7)15-4/h6H,5H2,1-4H3,(H2,10,11,12,13,14)	RQVYBGPQFYCBGX-UHFFFAOYSA-N	12705	13263	RQVYBGPQFYCBGX-UHFFFAOYSA-N	DTXSID1023869		Ametryn	RQVYBGPQFYCBGX-UHFFFAOYSA-N			X	19	19
178	XX840901	Training-178	202.085	POSITIVE	8.822	15	0179_Desethylterbutylazine	CC(C)(C)Nc1nc(N)nc(Cl)n1	InChI=1S/C7H12ClN5/c1-7(2,3)13-6-11-4(8)10-5(9)12-6/h1-3H3,(H3,9,10,11,12,13)	LMKQNTMFZLAJDV-UHFFFAOYSA-N	97278	108201	LMKQNTMFZLAJDV-UHFFFAOYSA-N	DTXSID80184211		Desethylterbutylazine	LMKQNTMFZLAJDV-UHFFFAOYSA-N			X	14	14
179	XX859203	Training-179	278.19	POSITIVE	8.835	33	0534_Amitriptyline	CN(C)CCC=C1c2ccccc2CCc2ccccc12	InChI=1S/C20H23N/c1-21(2)15-7-12-20-18-10-5-3-8-16(18)13-14-17-9-4-6-11-19(17)20/h3-6,8-12H,7,13-15H2,1-2H3	KRMDCWKBEZIMAB-UHFFFAOYSA-N	2075	2160	KRMDCWKBEZIMAB-UHFFFAOYSA-N	DTXSID7022594		Amitriptyline	KRMDCWKBEZIMAB-UHFFFAOYSA-N			X	26	26
180	XX801802	Training-180	132.081	POSITIVE	8.889	7	2-Methylindol	CC1=CC2=CC=CC=C2N1	InChI=1S/C9H9N/c1-7-6-8-4-2-3-5-9(8)10-7/h2-6,10H,1H3	BHNHHSOHWZKFOX-UHFFFAOYSA-N	6954	7224	BHNHHSOHWZKFOX-UHFFFAOYSA-N	DTXSID5059117		1H-Indole, 2-methyl-	BHNHHSOHWZKFOX-UHFFFAOYSA-N			X	17	17
181	XX818301	Training-181	293.105	POSITIVE	9.019	35	Climbazole	CC(C)(C)C(=O)C(N1C=CN=C1)Oc1ccc(Cl)cc1	InChI=1S/C15H17ClN2O2/c1-15(2,3)13(19)14(18-9-8-17-10-18)20-12-6-4-11(16)5-7-12/h4-10,14H,1-3H3	OWEGWHBOCFMBLP-UHFFFAOYSA-N	34752	37907	OWEGWHBOCFMBLP-UHFFFAOYSA-N	DTXSID6046555		Climbazole	OWEGWHBOCFMBLP-UHFFFAOYSA-N			X	18	18
182	XX835601	Training-182	253.166	POSITIVE	9.035	12	Hexazinone	CN(C)C1=NC(=O)N(C2CCCCC2)C(=O)N1C	InChI=1S/C12H20N4O2/c1-14(2)10-13-11(17)16(12(18)15(10)3)9-7-5-4-6-8-9/h9H,4-8H2,1-3H3	CAWXEEYDBZRFPE-UHFFFAOYSA-N	36542	39965	CAWXEEYDBZRFPE-UHFFFAOYSA-N	DTXSID4024145		Hexazinone	CAWXEEYDBZRFPE-UHFFFAOYSA-N			X	15	15
183	XX830402	Training-183	196.076	POSITIVE	9.081	3	Acridinon	O=c1cccc2[nH]c3ccccc3cc12	InChI=1S/C13H9NO/c15-13-7-3-6-12-10(13)8-9-4-1-2-5-11(9)14-12/h1-8,14H	DSTNUFDTTMKLQR-UHFFFAOYSA-N	196262	225737	DSTNUFDTTMKLQR-UHFFFAOYSA-N	DTXSID90280096		10H-acridin-1-one	DSTNUFDTTMKLQR-UHFFFAOYSA-N			X	5	5
184	XX851903	Training-184	319.163	POSITIVE	9.085	45	2256_Fluvoxamine	COCCCC\C(=N/OCCN)C1=CC=C(C=C1)C(F)(F)F	InChI=1S/C15H21F3N2O2/c1-21-10-3-2-4-14(20-22-11-9-19)12-5-7-13(8-6-12)15(16,17)18/h5-8H,2-4,9-11,19H2,1H3/b20-14+	CJOFXWAVKWHTFT-XSFVSMFZSA-N	4481878	5324346	CJOFXWAVKWHTFT-XSFVSMFZSA-N	DTXSID2044002		Fluvoxamine	CJOFXWAVKWHTFT-XSFVSMFZSA-N			X	22	22
184.1													CJOFXWAVKWHTFT-XSFVSMFZSA-N	DTXSID60237496		Fluvoxamine, (Z)-	CJOFXWAVKWHTFT-ZHZULCJRSA-N	X		X	22	10
185	XX800802	Training-185	194.096	POSITIVE	9.134	11	2-Aminoanthracen	NC1=CC2=CC3=CC=CC=C3C=C2C=C1	InChI=1S/C14H11N/c15-14-6-5-12-7-10-3-1-2-4-11(10)8-13(12)9-14/h1-9H,15H2	YCSBALJAGZKWFF-UHFFFAOYSA-N	11443	11937	YCSBALJAGZKWFF-UHFFFAOYSA-N	DTXSID2024458		2-Aminoanthracene	YCSBALJAGZKWFF-UHFFFAOYSA-N			X	18	18
186	XX846103	Training-186	274.253	POSITIVE	9.162	15	2532_Fenpropidin	CC(CN1CCCCC1)CC1=CC=C(C=C1)C(C)(C)C	InChI=1S/C19H31N/c1-16(15-20-12-6-5-7-13-20)14-17-8-10-18(11-9-17)19(2,3)4/h8-11,16H,5-7,12-15H2,1-4H3	MGNFYQILYYYUBS-UHFFFAOYSA-N	82797	91694	MGNFYQILYYYUBS-UHFFFAOYSA-N	DTXSID9058157		Fenpropidin	MGNFYQILYYYUBS-UHFFFAOYSA-N			X	14	14
187	XX849703	Training-187	358.238	POSITIVE	9.182	70	2580_Oxybutynin	CCN(CC)CC#CCOC(=O)C(O)(C1CCCCC1)C1=CC=CC=C1	InChI=1S/C22H31NO3/c1-3-23(4-2)17-11-12-18-26-21(24)22(25,19-13-7-5-8-14-19)20-15-9-6-10-16-20/h5,7-8,13-14,20,25H,3-4,6,9-10,15-18H2,1-2H3	XIQVNETUBQGFHX-UHFFFAOYSA-N	4473	4634	XIQVNETUBQGFHX-UHFFFAOYSA-N	DTXSID0023406		Oxybutynin	XIQVNETUBQGFHX-UHFFFAOYSA-N			X	24	24
188	XX832103	Training-188	310.141	POSITIVE	9.21	2	0360_Fluoxetine	CNCCC(OC1=CC=C(C=C1)C(F)(F)F)C1=CC=CC=C1	InChI=1S/C17H18F3NO/c1-21-12-11-16(13-5-3-2-4-6-13)22-15-9-7-14(8-10-15)17(18,19)20/h2-10,16,21H,11-12H2,1H3	RTHCYVBBDHJXIQ-UHFFFAOYSA-N	3269	3386	RTHCYVBBDHJXIQ-UHFFFAOYSA-N	DTXSID7023067		Fluoxetine	RTHCYVBBDHJXIQ-UHFFFAOYSA-N		1	X	21	21
188.1													RTHCYVBBDHJXIQ-UHFFFAOYSA-N	DTXSID60904656		(S)-Fluoxetine	RTHCYVBBDHJXIQ-XISACWJONA-N	X		X	21	0
188.2													RTHCYVBBDHJXIQ-UHFFFAOYSA-N	DTXSID10872290		(R)-(+)-Fluoxetine	RTHCYVBBDHJXIQ-MRXNPFEDSA-N	X		X	21	16
189	XX878101	Training-189	277.128	POSITIVE	9.239	19	0055_Triethylcitrate	CCOC(=O)CC(O)(CC(=O)OCC)C(=O)OCC	InChI=1S/C12H20O7/c1-4-17-9(13)7-12(16,11(15)19-6-3)8-10(14)18-5-2/h16H,4-8H2,1-3H3	DOOTYTYQINUNNV-UHFFFAOYSA-N	13850879	6506	DOOTYTYQINUNNV-UHFFFAOYSA-N	DTXSID0040701		Triethyl citrate	DOOTYTYQINUNNV-UHFFFAOYSA-N			X	16	16
190	XX882802	Training-190	255.065	POSITIVE	9.257	39	0498_Daidzein	OC1=CC=C(C=C1)C1=COC2=CC(O)=CC=C2C1=O	InChI=1S/C15H10O4/c16-10-3-1-9(2-4-10)13-8-19-14-7-11(17)5-6-12(14)15(13)18/h1-8,16-17H	ZQSIJRDFPHDXIC-UHFFFAOYSA-N	4445025	5281708	ZQSIJRDFPHDXIC-UHFFFAOYSA-N	DTXSID9022310		7,4'-Dihydroxyisoflavone	ZQSIJRDFPHDXIC-UHFFFAOYSA-N			X	26	26
191	XX817301	Training-191	180.081	POSITIVE	9.259	3	Benzo[h]chinolin	C1=CC2=CC3=CC=CN=C3C=C2C=C1	InChI=1S/C13H9N/c1-2-5-11-9-13-12(6-3-7-14-13)8-10(11)4-1/h1-9H	RFQDDXWZZVRLKO-UHFFFAOYSA-N	453790	520238	RFQDDXWZZVRLKO-UHFFFAOYSA-N	DTXSID60891496		Benzo[g]quinoline	RFQDDXWZZVRLKO-UHFFFAOYSA-N			X	9	9
192	XX865801	Training-192	329.024	POSITIVE	9.26	27	0066_Sulcotrione	CS(=O)(=O)c1ccc(C(=O)C2C(=O)CCCC2=O)c(Cl)c1	InChI=1S/C14H13ClO5S/c1-21(19,20)8-5-6-9(10(15)7-8)14(18)13-11(16)3-2-4-12(13)17/h5-7,13H,2-4H2,1H3	PQTBTIFWAXVEPB-UHFFFAOYSA-N	82858	91760	PQTBTIFWAXVEPB-UHFFFAOYSA-N	DTXSID9058230		Sulcotrione	PQTBTIFWAXVEPB-UHFFFAOYSA-N			X	17	17
193	XX841901	Training-193	202.085	POSITIVE	9.275	13	0275_Simazine	CCNc1nc(Cl)nc(NCC)n1	InChI=1S/C7H12ClN5/c1-3-9-6-11-5(8)12-7(13-6)10-4-2/h3-4H2,1-2H3,(H2,9,10,11,12,13)	ODCWYMIRDDJXKW-UHFFFAOYSA-N	5027	5216	ODCWYMIRDDJXKW-UHFFFAOYSA-N	DTXSID4021268		Simazine	ODCWYMIRDDJXKW-UHFFFAOYSA-N			X	18	18
194	XX853502	Training-194	266.096	POSITIVE	9.275	11	2369_Albendazole	CCCSc1ccc2nc(NC(=O)OC)[nH]c2c1	InChI=1S/C12H15N3O2S/c1-3-6-18-8-4-5-9-10(7-8)14-11(13-9)15-12(16)17-2/h4-5,7H,3,6H2,1-2H3,(H2,13,14,15,16)	HXHWSAZORRCQMX-UHFFFAOYSA-N	1998	2082	HXHWSAZORRCQMX-UHFFFAOYSA-N	DTXSID0022563		Albendazole	HXHWSAZORRCQMX-UHFFFAOYSA-N			X	29	29
195	XX878603	Training-195	150.037	POSITIVE	9.295	13	0073_2-Methylbenzothiazole	CC1=NC2=CC=CC=C2S1	InChI=1S/C8H7NS/c1-6-9-7-4-2-3-5-8(7)10-6/h2-5H,1H3	DXYYSGDWQCSKKO-UHFFFAOYSA-N	8138	8446	DXYYSGDWQCSKKO-UHFFFAOYSA-N	DTXSID8049208		2-Methylbenzothiazole	DXYYSGDWQCSKKO-UHFFFAOYSA-N			X	16	16
196	XX843003	Training-196	204.993	POSITIVE	9.313	9	0428_3,4-Dichlorophenylurea	NC(=O)Nc1ccc(Cl)c(Cl)c1	InChI=1S/C7H6Cl2N2O/c8-5-2-1-4(3-6(5)9)11-7(10)12/h1-3H,(H3,10,11,12)	CYESCLHCWJKRKM-UHFFFAOYSA-N	15972	16854	CYESCLHCWJKRKM-UHFFFAOYSA-N	DTXSID2041468		3,4-Dichlorophenylurea	CYESCLHCWJKRKM-UHFFFAOYSA-N			X	14	14
197	XX808102	Training-197	198.091	POSITIVE	9.334	12	Benzanilide	O=C(NC1=CC=CC=C1)C1=CC=CC=C1	InChI=1S/C13H11NO/c15-13(11-7-3-1-4-8-11)14-12-9-5-2-6-10-12/h1-10H,(H,14,15)	ZVSKZLHKADLHSD-UHFFFAOYSA-N	6900	7168	ZVSKZLHKADLHSD-UHFFFAOYSA-N	DTXSID9059096		Benzanilide	ZVSKZLHKADLHSD-UHFFFAOYSA-N			X	15	15
198	XX857403	Training-198	531.156	POSITIVE	9.348	102	0359_Ketoconazole	CC(=O)N1CCN(CC1)c1ccc(OC[C@@H]2CO[C@](Cn3ccnc3)(O2)c2ccc(Cl)cc2Cl)cc1	InChI=1S/C26H28Cl2N4O4/c1-19(33)31-10-12-32(13-11-31)21-3-5-22(6-4-21)34-15-23-16-35-26(36-23,17-30-9-8-29-18-30)24-7-2-20(27)14-25(24)28/h2-9,14,18,23H,10-13,15-17H2,1H3/t23-,26-/m1/s1	XMAYWYJOQHXEEK-ZEQKJWHPSA-N	43284	47576	XMAYWYJOQHXEEK-ZEQKJWHPSA-N	DTXSID60161949		Ketoconazole, (2S,4R)-	XMAYWYJOQHXEEK-ZEQKJWHPSA-N			X	19	19
198.1													XMAYWYJOQHXEEK-ZEQKJWHPSA-N	DTXSID7029879		Ketoconazole	XMAYWYJOQHXEEK-MKNUCDGGNA-N	X		X	19	0
198.2													XMAYWYJOQHXEEK-ZEQKJWHPSA-N	DTXSID20273956		1-[4-(4-{[2-(2,4-Dichlorophenyl)-2-(1H-imidazol-1-ylmethyl)-1,3-dioxolan-4-yl]methoxy}phenyl)piperazin-1-yl]ethanone	XMAYWYJOQHXEEK-UHFFFAOYSA-N	X		X	19	20
199	XX862703	Training-199	306.081	POSITIVE	9.386	12	2573_Sertraline	CN[C@H]1CC[C@@H](C2=CC=C(Cl)C(Cl)=C2)C2=C1C=CC=C2	InChI=1S/C17H17Cl2N/c1-20-17-9-7-12(13-4-2-3-5-14(13)17)11-6-8-15(18)16(19)10-11/h2-6,8,10,12,17,20H,7,9H2,1H3/t12-,17-/m0/s1	VGKDLMBJGBXTGI-SJCJKPOMSA-N	61881	68617	VGKDLMBJGBXTGI-SJCJKPOMSA-N	DTXSID6023577		Sertraline	VGKDLMBJGBXTGI-SJCJKPOMSA-N			X	25	25
199.1													VGKDLMBJGBXTGI-SJCJKPOMSA-N	DTXSID50904948		(1R,4S)-4-(3,4-Dichlorophenyl)-N-methyl-1,2,3,4-tetrahydro-1-naphthalenamine	VGKDLMBJGBXTGI-GGQTVBPANA-N	X		X	25	0
199.2													VGKDLMBJGBXTGI-SJCJKPOMSA-N	DTXSID30904946		(1S,4R)-4-(3,4-Dichlorophenyl)-1,2,3,4-tetrahydro-N-methyl-1-naphthalenamine	VGKDLMBJGBXTGI-PXAZEXFGSA-N	X		X	25	10
200	XX853301	Training-200	262.087	POSITIVE	9.427	10	2351_Flumequine	CC1CCc2cc(F)cc3C(=O)C(=CN1c23)C(O)=O	InChI=1S/C14H12FNO3/c1-7-2-3-8-4-9(15)5-10-12(8)16(7)6-11(13(10)17)14(18)19/h4-7H,2-3H2,1H3,(H,18,19)	DPSPPJIUMHPXMA-UHFFFAOYSA-N	3257	3374	DPSPPJIUMHPXMA-UHFFFAOYSA-N	DTXSID5045623		Flumequine	DPSPPJIUMHPXMA-UHFFFAOYSA-N			X	18	18
201	XX848601	Training-201	202.086	POSITIVE	9.468	10	2387_Carbaryl	CNC(=O)Oc1cccc2ccccc12	InChI=1S/C12H11NO2/c1-13-12(14)15-11-8-4-6-9-5-2-3-7-10(9)11/h2-8H,1H3,(H,13,14)	CVXBEEMKQHEXEN-UHFFFAOYSA-N	5899	6129	CVXBEEMKQHEXEN-UHFFFAOYSA-N	DTXSID9020247		Carbaryl	CVXBEEMKQHEXEN-UHFFFAOYSA-N			X	21	21
202	XX840601	Training-202	304.264	POSITIVE	9.52	25	0156_Fenpropimorph	CC(CN1C[C@H](C)O[C@H](C)C1)Cc1ccc(cc1)C(C)(C)C	InChI=1S/C20H33NO/c1-15(12-21-13-16(2)22-17(3)14-21)11-18-7-9-19(10-8-18)20(4,5)6/h7-10,15-17H,11-14H2,1-6H3/t15?,16-,17+	RYAUSSKQMZRMAI-ALOPSCKCSA-N	84290	93365	RYAUSSKQMZRMAI-ALOPSCKCSA-N	DTXSID4034601		(2R,6S)-Fenpropimorph	RYAUSSKQMZRMAI-ALOPSCKCSA-N			X	14	14
202.1													RYAUSSKQMZRMAI-ALOPSCKCSA-N	DTXSID30860836		(2R,6S)-2,6-Dimethyl-4-{(2R)-2-methyl-3-[4-(2-methyl-2-propanyl)phenyl]propyl}morpholine	RYAUSSKQMZRMAI-ZACQAIPSSA-N	X		X	14	4
202.2													RYAUSSKQMZRMAI-ALOPSCKCSA-N	DTXSID001015622		4-[3-[4-(1,1-Dimethylethyl)phenyl]-2-methylpropyl]-2,6-dimethylmorpholine	RYAUSSKQMZRMAI-UHFFFAOYSA-N	X			14	12
203	XX840301	Training-203	298.274	POSITIVE	9.577	13	0149_Spiroxamine	CCCN(CC)CC1COC2(CCC(CC2)C(C)(C)C)O1	InChI=1S/C18H35NO2/c1-6-12-19(7-2)13-16-14-20-18(21-16)10-8-15(9-11-18)17(3,4)5/h15-16H,6-14H2,1-5H3	PUYXTUJWRLOUCW-UHFFFAOYSA-N	77719	86160	PUYXTUJWRLOUCW-UHFFFAOYSA-N	DTXSID1034212		Spiroxamine	PUYXTUJWRLOUCW-UHFFFAOYSA-N			X	15	15
204	XX874401	Training-204	359.185	POSITIVE	9.583	218	2347_Prednisone	CC12CC(=O)C3C(CCC4=CC(=O)C=CC34C)C1CCC2(O)C(=O)CO	InChI=1S/C21H26O5/c1-19-7-5-13(23)9-12(19)3-4-14-15-6-8-21(26,17(25)11-22)20(15,2)10-16(24)18(14)19/h5,7,9,14-15,18,22,26H,3-4,6,8,10-11H2,1-2H3	XOFYZVNMUHMLCC-UHFFFAOYSA-N	4731	4900	XOFYZVNMUHMLCC-UHFFFAOYSA-N	DTXSID10858978		17,21-Dihydroxypregna-1,4-diene-3,11,20-trione	XOFYZVNMUHMLCC-UHFFFAOYSA-N		1		10	10
204.1													XOFYZVNMUHMLCC-UHFFFAOYSA-N	DTXSID4021185		Prednisone	XOFYZVNMUHMLCC-ZPOLXVRWSA-N	X		X	10	27
205	XX834302	Training-205	360.156	POSITIVE	9.588	8	Capecitabine	CCCCCOC(=O)NC1=NC(=O)N(C=C1F)[C@@H]1O[C@H](C)[C@@H](O)[C@H]1O	InChI=1S/C15H22FN3O6/c1-3-4-5-6-24-15(23)18-12-9(16)7-19(14(22)17-12)13-11(21)10(20)8(2)25-13/h7-8,10-11,13,20-21H,3-6H2,1-2H3,(H,17,18,22,23)/t8-,10-,11-,13-/m1/s1	GAGWJHPBXLXJQN-UORFTKCHSA-N	54916	60953	GAGWJHPBXLXJQN-UORFTKCHSA-N	DTXSID3046451		Capecitabine	GAGWJHPBXLXJQN-UORFTKCHSA-N			X	26	26
206	XX855001	Training-206	231.149	POSITIVE	9.727	44	0012_Propyphenazone	CC(C)C1=C(C)N(C)N(C1=O)c1ccccc1	InChI=1S/C14H18N2O/c1-10(2)13-11(3)15(4)16(14(13)17)12-8-6-5-7-9-12/h5-10H,1-4H3	PXWLVJLKJGVOKE-UHFFFAOYSA-N	3646	3778	PXWLVJLKJGVOKE-UHFFFAOYSA-N	DTXSID6023529		Propyphenazone	PXWLVJLKJGVOKE-UHFFFAOYSA-N			X	18	18
207	XX838201	Training-207	213.079	POSITIVE	9.785	6	0036_Chlorotoluron	CN(C)C(=O)Nc1ccc(C)c(Cl)c1	InChI=1S/C10H13ClN2O/c1-7-4-5-8(6-9(7)11)12-10(14)13(2)3/h4-6H,1-3H3,(H,12,14)	JXCGFZXSOMJFOA-UHFFFAOYSA-N	25472	27375	JXCGFZXSOMJFOA-UHFFFAOYSA-N	DTXSID8052853		Chlorotoluron	JXCGFZXSOMJFOA-UHFFFAOYSA-N			X	17	17
208	XX860901	Training-208	292.206	POSITIVE	9.803	30	2325_Terbinafine	CN(C\C=C\C#CC(C)(C)C)Cc1cccc2ccccc12	InChI=1S/C21H25N/c1-21(2,3)15-8-5-9-16-22(4)17-19-13-10-12-18-11-6-7-14-20(18)19/h5-7,9-14H,16-17H2,1-4H3/b9-5+	DOMXUEMWDBAQBQ-WEVVVXLNSA-N	1266005	1549008	DOMXUEMWDBAQBQ-WEVVVXLNSA-N	DTXSID2023640		Terbinafine	DOMXUEMWDBAQBQ-WEVVVXLNSA-N			X	24	24
209	XX853401	Training-209	296.103	POSITIVE	9.807	13	2365_Mebendazole	COC(=O)Nc1nc2ccc(cc2[nH]1)C(=O)c1ccccc1	InChI=1S/C16H13N3O3/c1-22-16(21)19-15-17-12-8-7-11(9-13(12)18-15)14(20)10-5-3-2-4-6-10/h2-9H,1H3,(H2,17,18,19,21)	OPXLLQIJSORQAM-UHFFFAOYSA-N	3890	4030	OPXLLQIJSORQAM-UHFFFAOYSA-N	DTXSID4040682		Mebendazole	OPXLLQIJSORQAM-UHFFFAOYSA-N			X	24	24
210	XX882702	Training-210	271.06	POSITIVE	9.918	41	0497_Genistein	OC1=CC=C(C=C1)C1=COC2=CC(O)=CC(O)=C2C1=O	InChI=1S/C15H10O5/c16-9-3-1-8(2-4-9)11-7-20-13-6-10(17)5-12(18)14(13)15(11)19/h1-7,16-18H	TZBJGXHYKVUXJN-UHFFFAOYSA-N	4444448	5280961	TZBJGXHYKVUXJN-UHFFFAOYSA-N	DTXSID5022308		Genistein	TZBJGXHYKVUXJN-UHFFFAOYSA-N			X	29	29
211	XX841401	Training-211	216.101	POSITIVE	9.936	17	0229_Atrazine	CCNc1nc(Cl)nc(NC(C)C)n1	InChI=1S/C8H14ClN5/c1-4-10-7-12-6(9)13-8(14-7)11-5(2)3/h5H,4H2,1-3H3,(H2,10,11,12,13,14)	MXWJVTOOROXGIU-UHFFFAOYSA-N	2169	2256	MXWJVTOOROXGIU-UHFFFAOYSA-N	DTXSID9020112		Atrazine	MXWJVTOOROXGIU-UHFFFAOYSA-N			X	22	22
212	XX879401	Training-212	242.143	POSITIVE	9.956	17	0203_terbutryn	CCNC1=NC(NC(C)(C)C)=NC(SC)=N1	InChI=1S/C10H19N5S/c1-6-11-7-12-8(15-10(2,3)4)14-9(13-7)16-5/h6H2,1-5H3,(H2,11,12,13,14,15)	IROINLKCQGIITA-UHFFFAOYSA-N	12874	13450	IROINLKCQGIITA-UHFFFAOYSA-N	DTXSID3024318		Terbutryn	IROINLKCQGIITA-UHFFFAOYSA-N			X	18	18
213	XX837601	Training-213	288.175	POSITIVE	9.986	13	Tribenzylamin	C(N(CC1=CC=CC=C1)CC1=CC=CC=C1)C1=CC=CC=C1	InChI=1S/C21H21N/c1-4-10-19(11-5-1)16-22(17-20-12-6-2-7-13-20)18-21-14-8-3-9-15-21/h1-15H,16-18H2	MXHTZQSKTCCMFG-UHFFFAOYSA-N	22739	24321	MXHTZQSKTCCMFG-UHFFFAOYSA-N	DTXSID5047031		Tribenzylamine	MXHTZQSKTCCMFG-UHFFFAOYSA-N			X	14	14
214	XX838102	Training-214	207.149	POSITIVE	10.106	10	0017_Isoproturon	CC(C)c1ccc(NC(=O)N(C)C)cc1	InChI=1S/C12H18N2O/c1-9(2)10-5-7-11(8-6-10)13-12(15)14(3)4/h5-9H,1-4H3,(H,13,15)	PUIYMUZLKQOUOZ-UHFFFAOYSA-N	33695	36679	PUIYMUZLKQOUOZ-UHFFFAOYSA-N	DTXSID1042077		Isoproturon	PUIYMUZLKQOUOZ-UHFFFAOYSA-N			X	16	16
215	XX812904	Training-215	181.076	POSITIVE	10.128	5	Phenazin	C1=CC2=NC3=CC=CC=C3N=C2C=C1	InChI=1S/C12H8N2/c1-2-6-10-9(5-1)13-11-7-3-4-8-12(11)14-10/h1-8H	PCNDJXKNXGMECE-UHFFFAOYSA-N	4593	4757	PCNDJXKNXGMECE-UHFFFAOYSA-N	DTXSID2059069		Phenazine	PCNDJXKNXGMECE-UHFFFAOYSA-N			X	19	19
216	XX822301	Training-216	192.138	POSITIVE	10.143	11	DEET	CCN(CC)C(=O)C1=CC(C)=CC=C1	InChI=1S/C12H17NO/c1-4-13(5-2)12(14)11-8-6-7-10(3)9-11/h6-9H,4-5H2,1-3H3	MMOXZBCLCQITDF-UHFFFAOYSA-N	4133	4284	MMOXZBCLCQITDF-UHFFFAOYSA-N	DTXSID2021995		DEET	MMOXZBCLCQITDF-UHFFFAOYSA-N			X	19	19
217	XX839705	Training-217	212.084	POSITIVE	10.144	15	0132_Propachlor	CC(C)N(C(=O)CCl)c1ccccc1	InChI=1S/C11H14ClNO/c1-9(2)13(11(14)8-12)10-6-4-3-5-7-10/h3-7,9H,8H2,1-2H3	MFOUDYKPLGXPGO-UHFFFAOYSA-N	4762	4931	MFOUDYKPLGXPGO-UHFFFAOYSA-N	DTXSID4024274		Propachlor	MFOUDYKPLGXPGO-UHFFFAOYSA-N			X	16	16
218	XX842702	Training-218	235.144	POSITIVE	10.144	8	0348_Lenacil	O=C1NC2=C(CCC2)C(=O)N1C1CCCCC1	InChI=1S/C13H18N2O2/c16-12-10-7-4-8-11(10)14-13(17)15(12)9-5-2-1-3-6-9/h9H,1-8H2,(H,14,17)	ZTMKADLOSYKWCA-UHFFFAOYSA-N	15699	16559	ZTMKADLOSYKWCA-UHFFFAOYSA-N	DTXSID9042093		Lenacil	ZTMKADLOSYKWCA-UHFFFAOYSA-N			X	16	16
219	XX877701	Training-219	233.024	POSITIVE	10.145	5	0016_Diuron	CN(C)C(=O)NC1=CC=C(Cl)C(Cl)=C1	InChI=1S/C9H10Cl2N2O/c1-13(2)9(14)12-6-3-4-7(10)8(11)5-6/h3-5H,1-2H3,(H,12,14)	XMTQQYYKAHVGBJ-UHFFFAOYSA-N	3008	3120	XMTQQYYKAHVGBJ-UHFFFAOYSA-N	DTXSID0020446		Diuron	XMTQQYYKAHVGBJ-UHFFFAOYSA-N			X	19	19
220	XX821102	Training-220	281.999	POSITIVE	10.162	17	3-Iodopropynyl butylcarbamate	CCCCNC(=O)OC#CCI	InChI=1S/C8H12INO2/c1-2-3-6-10-8(11)12-7-4-5-9/h2-3,5-6H2,1H3,(H,10,11)	DNKGZSOYWMQDTK-UHFFFAOYSA-N	8097426	9921791	DNKGZSOYWMQDTK-UHFFFAOYSA-N	DTXSID50432872		3-Iodoprop-1-ynyl N-butylcarbamate	DNKGZSOYWMQDTK-UHFFFAOYSA-N			X	10	10
221	XX860402	Training-221	287.058	POSITIVE	10.259	29	0615_Oxazepam	OC1N=C(c2ccccc2)c2cc(Cl)ccc2NC1=O	InChI=1S/C15H11ClN2O2/c16-10-6-7-12-11(8-10)13(9-4-2-1-3-5-9)18-15(20)14(19)17-12/h1-8,15,20H,(H,17,19)	ADIMAYPTOBDMTL-UHFFFAOYSA-N	4455	4616	ADIMAYPTOBDMTL-UHFFFAOYSA-N	DTXSID1021087		Oxazepam	ADIMAYPTOBDMTL-UHFFFAOYSA-N			X	20	20
222	XX823305	Training-222	223.096	POSITIVE	10.332	9	Mono-isobutyl phthalate	CC(C)COC(=O)C1=CC=CC=C1C(O)=O	InChI=1S/C12H14O4/c1-8(2)7-16-12(15)10-6-4-3-5-9(10)11(13)14/h3-6,8H,7H2,1-2H3,(H,13,14)	RZJSUWQGFCHNFS-UHFFFAOYSA-N	83306	92272	RZJSUWQGFCHNFS-UHFFFAOYSA-N	DTXSID5052701		Monoisobutyl phthalate	RZJSUWQGFCHNFS-UHFFFAOYSA-N			X	12	12
223	XX839102	Training-223	280.154	POSITIVE	10.352	31	0107_Metalaxyl	COCC(=O)N(C(C)C(=O)OC)c1c(C)cccc1C	InChI=1S/C15H21NO4/c1-10-7-6-8-11(2)14(10)16(13(17)9-19-4)12(3)15(18)20-5/h6-8,12H,9H2,1-5H3	ZQEIXNIJLIKNTD-UHFFFAOYSA-N	38839	42586	ZQEIXNIJLIKNTD-UHFFFAOYSA-N	DTXSID6024175		Metalaxyl	ZQEIXNIJLIKNTD-UHFFFAOYSA-N		1	X	16	16
223.1													ZQEIXNIJLIKNTD-UHFFFAOYSA-N	DTXSID20897116		Methyl (2S)-2-[(2,6-dimethylphenyl)(methoxyacetyl)amino]propanoate	ZQEIXNIJLIKNTD-LBPRGKRZSA-N	X		X	16	10
223													ZQEIXNIJLIKNTD-UHFFFAOYSA-N	DTXSID8032671		Metalaxyl-M	ZQEIXNIJLIKNTD-GFCCVEGCSA-N	X		X	16	14
224	XX860002	Training-224	321.019	POSITIVE	10.41	29	0588_Lorazepam	OC1N=C(c2ccccc2Cl)c2cc(Cl)ccc2NC1=O	InChI=1S/C15H10Cl2N2O2/c16-8-5-6-12-10(7-8)13(19-15(21)14(20)18-12)9-3-1-2-4-11(9)17/h1-7,15,21H,(H,18,20)	DIWRORZWFLOCLC-UHFFFAOYSA-N	3821	3958	DIWRORZWFLOCLC-UHFFFAOYSA-N	DTXSID7023225		Lorazepam	DIWRORZWFLOCLC-UHFFFAOYSA-N		1	X	20	20
224.1													DIWRORZWFLOCLC-UHFFFAOYSA-N	DTXSID60476489		(3R)-7-Chloro-5-(2-chlorophenyl)-3-hydroxy-1,3-dihydro-2H-1,4-benzodiazepin-2-one	DIWRORZWFLOCLC-OAHLLOKOSA-N	X		X	20	8
224.2													DIWRORZWFLOCLC-UHFFFAOYSA-N	DTXSID70476490		(S)-LORAZEPAM	DIWRORZWFLOCLC-HNNXBMFYSA-N	X		X	20	8
225	XX819101	Training-225	515.244	POSITIVE	10.446	30	Telmisartan	CCCC1=Nc2c(C)cc(C3=Nc4ccccc4N3C)cc2N1Cc1ccc(-c2ccccc2C(O)=O)cc1	InChI=1S/C33H30N4O2/c1-4-9-30-35-31-21(2)18-24(32-34-27-12-7-8-13-28(27)36(32)3)19-29(31)37(30)20-22-14-16-23(17-15-22)25-10-5-6-11-26(25)33(38)39/h5-8,10-19H,4,9,20H2,1-3H3,(H,38,39)	RMMXLENWKUUMAY-UHFFFAOYSA-N	59391	65999	RMMXLENWKUUMAY-UHFFFAOYSA-N	DTXSID8023636		Telmisartan	RMMXLENWKUUMAY-UHFFFAOYSA-N			X	29	29
226	XX879801	Training-226	254.143	POSITIVE	10.466	28	0230_Irgarol	CSC1=NC(NC2CC2)=NC(NC(C)(C)C)=N1	InChI=1S/C11H19N5S/c1-11(2,3)16-9-13-8(12-7-5-6-7)14-10(15-9)17-4/h7H,5-6H2,1-4H3,(H2,12,13,14,15,16)	HDHLIWCXDDZUFH-UHFFFAOYSA-N	82701	91590	HDHLIWCXDDZUFH-UHFFFAOYSA-N	DTXSID3032416		Cybutryne	HDHLIWCXDDZUFH-UHFFFAOYSA-N			X	15	15
227	XX839501	Training-227	256.11	POSITIVE	10.522	20	0118_Dimethachlor	COCCN(C(=O)CCl)C1=C(C)C=CC=C1C	InChI=1S/C13H18ClNO2/c1-10-5-4-6-11(2)13(10)15(7-8-17-3)12(16)9-14/h4-6H,7-9H2,1-3H3	SCCDDNKJYDZXMM-UHFFFAOYSA-N	36319	39722	SCCDDNKJYDZXMM-UHFFFAOYSA-N	DTXSID3058111		Dimethachlor	SCCDDNKJYDZXMM-UHFFFAOYSA-N			X	13	13
228	XX810801	Training-228	200.007	POSITIVE	10.583	11	3-bromo-N,N-dimethylaniline	CN(C)C1=CC(Br)=CC=C1	InChI=1S/C8H10BrN/c1-10(2)8-5-3-4-7(9)6-8/h3-6H,1-2H3	USEXQPWLCGBYNT-UHFFFAOYSA-N	21169887	140102	USEXQPWLCGBYNT-UHFFFAOYSA-N	DTXSID70167856		Benzenamine, 3-bromo-N,N-dimethyl-	USEXQPWLCGBYNT-UHFFFAOYSA-N			X	12	12
229	XX811302	Training-229	198.103	POSITIVE	10.583	28	4-aminoazobenzene	C1=CC=C(C=C1)N=NC2=CC=C(C=C2)N	InChI=1S/C12H11N3/c13-10-6-8-12(9-7-10)15-14-11-4-2-1-3-5-11/h1-9H,13H2	QPQKUYVSJWQSDY-UHFFFAOYSA-N	10447135	6051	QPQKUYVSJWQSDY-UHFFFAOYSA-N	DTXSID6024460		4-Aminoazobenzene	QPQKUYVSJWQSDY-CCEZHUSRSA-N		1	X	7	16
230	XX823104	Training-230	257.081	POSITIVE	10.598	3	Monobenzyl phthalate	OC(=O)C1=CC=CC=C1C(=O)OCC1=CC=CC=C1	InChI=1S/C15H12O4/c16-14(17)12-8-4-5-9-13(12)15(18)19-10-11-6-2-1-3-7-11/h1-9H,10H2,(H,16,17)	XIKIUQUXDNHBFR-UHFFFAOYSA-N	29430	31736	XIKIUQUXDNHBFR-UHFFFAOYSA-N	DTXSID9043938		Monobenzyl phthalate	XIKIUQUXDNHBFR-UHFFFAOYSA-N			X	16	16
231	XX833201	Training-231	215.07	POSITIVE	10.635	7	2,4-dihydroxybenzophenone	OC1=CC(O)=C(C=C1)C(=O)C1=CC=CC=C1	InChI=1S/C13H10O3/c14-10-6-7-11(12(15)8-10)13(16)9-4-2-1-3-5-9/h1-8,14-15H	ZXDDPOHVAMWLBH-UHFFFAOYSA-N	8254	8572	ZXDDPOHVAMWLBH-UHFFFAOYSA-N	DTXSID8022406		2,4-Dihydroxybenzophenone	ZXDDPOHVAMWLBH-UHFFFAOYSA-N			X	19	19
232	XX822901	Training-232	230.175	POSITIVE	10.673	19	Icaridin	CCC(C)OC(=O)N1CCCCC1CCO	InChI=1S/C12H23NO3/c1-3-10(2)16-12(15)13-8-5-4-6-11(13)7-9-14/h10-11,14H,3-9H2,1-2H3	QLHULAHOXSSASE-UHFFFAOYSA-N	111359	125098	QLHULAHOXSSASE-UHFFFAOYSA-N	DTXSID0034227		Icaridin	QLHULAHOXSSASE-UHFFFAOYSA-N			X	14	14
233	XX843201	Training-233	240.079	POSITIVE	10.674	8	0481_Clomazone	CC1(C)CON(Cc2ccccc2Cl)C1=O	InChI=1S/C12H14ClNO2/c1-12(2)8-16-14(11(12)15)7-9-5-3-4-6-10(9)13/h3-6H,7-8H2,1-2H3	KIEDNEWSYUYDSN-UHFFFAOYSA-N	49469	54778	KIEDNEWSYUYDSN-UHFFFAOYSA-N	DTXSID1032355		Clomazone	KIEDNEWSYUYDSN-UHFFFAOYSA-N			X	15	15
234	XX847302	Training-234	318.013	POSITIVE	10.778	34	0006_Azinphos methyl	COP(=S)(OC)SCN1N=Nc2ccccc2C1=O	InChI=1S/C10H12N3O3PS2/c1-15-17(18,16-2)19-7-13-10(14)8-5-3-4-6-9(8)11-12-13/h3-6H,7H2,1-2H3	CJJOSEISRRTUQB-UHFFFAOYSA-N	2181	2268	CJJOSEISRRTUQB-UHFFFAOYSA-N	DTXSID3020122		Azinphos-methyl	CJJOSEISRRTUQB-UHFFFAOYSA-N			X	17	17
235	XX856202	Training-235	255.102	POSITIVE	10.81	24	0174_Ketoprofen	CC(C(O)=O)c1cccc(c1)C(=O)c1ccccc1	InChI=1S/C16H14O3/c1-11(16(18)19)13-8-5-9-14(10-13)15(17)12-6-3-2-4-7-12/h2-11H,1H3,(H,18,19)	DKYWVDODHFEZIM-UHFFFAOYSA-N	3693	3825	DKYWVDODHFEZIM-UHFFFAOYSA-N	DTXSID6020771		Ketoprofen	DKYWVDODHFEZIM-UHFFFAOYSA-N		1	X	26	26
235.1													DKYWVDODHFEZIM-UHFFFAOYSA-N	DTXSID50204652		(R)-Ketoprofen	DKYWVDODHFEZIM-LLVKDONJSA-N	X		X	26	15
235.2													DKYWVDODHFEZIM-UHFFFAOYSA-N	DTXSID40905141		Dexketoprofen	DKYWVDODHFEZIM-NSHDSACASA-N	X		X	26	21
236	XX848402	Training-236	218.013	POSITIVE	10.816	6	2356_Propanil	CCC(=O)Nc1ccc(Cl)c(Cl)c1	InChI=1S/C9H9Cl2NO/c1-2-9(13)12-6-3-4-7(10)8(11)5-6/h3-5H,2H2,1H3,(H,12,13)	LFULEKSKNZEWOE-UHFFFAOYSA-N	4764	4933	LFULEKSKNZEWOE-UHFFFAOYSA-N	DTXSID8022111		Propanil	LFULEKSKNZEWOE-UHFFFAOYSA-N			X	19	19
237	XX841202	Training-237	249.019	POSITIVE	10.844	30	0201_Linuron	CON(C)C(=O)Nc1ccc(Cl)c(Cl)c1	InChI=1S/C9H10Cl2N2O2/c1-13(15-2)9(14)12-6-3-4-7(10)8(11)5-6/h3-5H,1-2H3,(H,12,14)	XKJMBINCVNINCA-UHFFFAOYSA-N	9130	9502	XKJMBINCVNINCA-UHFFFAOYSA-N	DTXSID2024163		Linuron	XKJMBINCVNINCA-UHFFFAOYSA-N			X	18	18
238	XX881701	Training-238	182.009	POSITIVE	10.844	5	0369_2-(Methylthio)benzothiazole	CSC1=NC2=CC=CC=C2S1	InChI=1S/C8H7NS2/c1-10-8-9-6-4-2-3-5-7(6)11-8/h2-5H,1H3	UTBVIMLZIRIFFR-UHFFFAOYSA-N	11494	11989	UTBVIMLZIRIFFR-UHFFFAOYSA-N	DTXSID70274236		2-(Methylthio)benzothiazole	UTBVIMLZIRIFFR-UHFFFAOYSA-N			X	19	19
239	XX854403	Training-239	231.102	POSITIVE	10.942	23	0001_Naproxen	COc1ccc2cc(ccc2c1)C(C)C(O)=O	InChI=1S/C14H14O3/c1-9(14(15)16)10-3-4-12-8-13(17-2)6-5-11(12)7-10/h3-9H,1-2H3,(H,15,16)	CMWTZPSULFXXJA-UHFFFAOYSA-N	1262	1302	CMWTZPSULFXXJA-UHFFFAOYSA-N	DTXSID70860274		2-(6-Methoxynaphthalen-2-yl)propanoic acid	CMWTZPSULFXXJA-UHFFFAOYSA-N		1	X	17	17
239.1													CMWTZPSULFXXJA-UHFFFAOYSA-N	DTXSID4040686		Naproxen	CMWTZPSULFXXJA-VIFPVBQESA-N	X		X	17	26
239.2													CMWTZPSULFXXJA-UHFFFAOYSA-N	DTXSID00904711		(-)-Naproxen	CMWTZPSULFXXJA-SECBINFHSA-N	X		X	17	17
240	XX818701	Training-240	429.24	POSITIVE	10.959	35	Irbesartan	CCCCC1=NC2(CCCC2)C(=O)N1Cc1ccc(-c2ccccc2C2NN=NN=2)cc1	InChI=1S/C25H28N6O/c1-2-3-10-22-26-25(15-6-7-16-25)24(32)31(22)17-18-11-13-19(14-12-18)20-8-4-5-9-21(20)23-27-29-30-28-23/h4-5,8-9,11-14H,2-3,6-7,10,15-17H2,1H3,(H,27,28,29,30)	YOSHYTLCDANDAN-UHFFFAOYSA-N	3618	3749	YOSHYTLCDANDAN-UHFFFAOYSA-N	DTXSID0023169		Irbesartan	YOSHYTLCDANDAN-UHFFFAOYSA-N			X	28	28
241	XX858002	Training-241	204.138	POSITIVE	10.999	28	0462_Crotamiton	CCN(C(=O)\C=C\C)c1ccccc1C	InChI=1S/C13H17NO/c1-4-8-13(15)14(5-2)12-10-7-6-9-11(12)3/h4,6-10H,5H2,1-3H3/b8-4+	DNTGGZPQPQTDQF-XBXARRHUSA-N	599515	688020	DNTGGZPQPQTDQF-XBXARRHUSA-N	DTXSID6040664		Crotamiton	DNTGGZPQPQTDQF-UHFFFAOYSA-N			X	17	12
242	XX839002	Training-242	276.082	POSITIVE	11.052	54	0092_Dimethenamid	COCC(C)N(C(=O)CCl)C1=C(C)SC=C1C	InChI=1S/C12H18ClNO2S/c1-8-7-17-10(3)12(8)14(11(15)5-13)9(2)6-16-4/h7,9H,5-6H2,1-4H3	JLYFCTQDENRSOL-UHFFFAOYSA-N	82842	91744	JLYFCTQDENRSOL-UHFFFAOYSA-N	DTXSID4032376		Dimethenamid	JLYFCTQDENRSOL-UHFFFAOYSA-N		1	X	13	13
242.1													JLYFCTQDENRSOL-UHFFFAOYSA-N	DTXSID20858782		(R)-Dimethenamid	JLYFCTQDENRSOL-SECBINFHSA-N	X		X	13	6
242.2													JLYFCTQDENRSOL-UHFFFAOYSA-N	DTXSID2034542		Dimethenamid-P	JLYFCTQDENRSOL-VIFPVBQESA-N	X		X	13	13
243	XX843301	Training-243	226.09	POSITIVE	11.07	22	0484_Methiocarb	CNC(=O)Oc1cc(C)c(SC)c(C)c1	InChI=1S/C11H15NO2S/c1-7-5-9(14-11(13)12-3)6-8(2)10(7)15-4/h5-6H,1-4H3,(H,12,13)	YFBPRJGDJKVWAH-UHFFFAOYSA-N	15417	16248	YFBPRJGDJKVWAH-UHFFFAOYSA-N	DTXSID3032626		Methiocarb	YFBPRJGDJKVWAH-UHFFFAOYSA-N			X	16	16
244	XX856001	Training-244	285.079	POSITIVE	11.075	46	0162_Diazepam	CN1c2ccc(Cl)cc2C(=NCC1=O)c1ccccc1	InChI=1S/C16H13ClN2O/c1-19-14-8-7-12(17)9-13(14)16(18-10-15(19)20)11-5-3-2-4-6-11/h2-9H,10H2,1H3	AAOVKJBEBIDNHE-UHFFFAOYSA-N	2908	3016	AAOVKJBEBIDNHE-UHFFFAOYSA-N	DTXSID4020406		Diazepam	AAOVKJBEBIDNHE-UHFFFAOYSA-N			X	28	28
245	XX881301	Training-245	279.093	POSITIVE	11.109	15	0347_Triphenylphosphine oxide	O=P(C1=CC=CC=C1)(C1=CC=CC=C1)C1=CC=CC=C1	InChI=1S/C18H15OP/c19-20(16-10-4-1-5-11-16,17-12-6-2-7-13-17)18-14-8-3-9-15-18/h1-15H	FIQMHBFVRAXMOP-UHFFFAOYSA-N	12549	13097	FIQMHBFVRAXMOP-UHFFFAOYSA-N	DTXSID2022121		Triphenylphosphine oxide	FIQMHBFVRAXMOP-UHFFFAOYSA-N			X	16	16
246	XX841303	Training-246	230.117	POSITIVE	11.127	15	0202_Terbuthylazine	CCNc1nc(Cl)nc(NC(C)(C)C)n1	InChI=1S/C9H16ClN5/c1-5-11-7-12-6(10)13-8(14-7)15-9(2,3)4/h5H2,1-4H3,(H2,11,12,13,14,15)	FZXISNSWEXTPMF-UHFFFAOYSA-N	20848	22206	FZXISNSWEXTPMF-UHFFFAOYSA-N	DTXSID4027608		Terbutylazine	FZXISNSWEXTPMF-UHFFFAOYSA-N			X	16	16
247	XX873201	Training-247	287.201	POSITIVE	11.141	54	0507_4-Androstene-3.17-dione	CC12CCC3C(CCC4=CC(=O)CCC34C)C1CCC2=O	InChI=1S/C19H26O2/c1-18-9-7-13(20)11-12(18)3-4-14-15-5-6-17(21)19(15,2)10-8-16(14)18/h11,14-16H,3-10H2,1-2H3	AEMFNILZOJDQLW-UHFFFAOYSA-N	2108	2193	AEMFNILZOJDQLW-UHFFFAOYSA-N	DTXSID8024523		4-Androstene-3,17-dione	AEMFNILZOJDQLW-QAGGRKNESA-N		2	X	7	29
247.1													AEMFNILZOJDQLW-UHFFFAOYSA-N	DTXSID80171666		Androst-4-ene-3,17-dione, (13alpha)-	AEMFNILZOJDQLW-BGJMDTOESA-N	X		X	7	5
247.2													AEMFNILZOJDQLW-UHFFFAOYSA-N	DTXSID40424100		(10R,13S)-10,13-DIMETHYL-7,8,9,10,11,12,13,14,15,16-DECAHYDRO-1H-CYCLOPENTA[A]PHENANTHRENE-3,17(2H,6H)-DIONE	AEMFNILZOJDQLW-WFZCBACDSA-N	X		X	7	6
248	XX843802	Training-248	334.105	POSITIVE	11.24	54	0511_Flurtamone	CNC1=C(C(=O)C(O1)c1ccccc1)c1cccc(c1)C(F)(F)F	InChI=1S/C18H14F3NO2/c1-22-17-14(12-8-5-9-13(10-12)18(19,20)21)15(23)16(24-17)11-6-3-2-4-7-11/h2-10,16,22H,1H3	NYRMIJKDBAQCHC-UHFFFAOYSA-N	82853	91755	NYRMIJKDBAQCHC-UHFFFAOYSA-N	DTXSID5058228		Flurtamone	NYRMIJKDBAQCHC-UHFFFAOYSA-N			X	11	11
249	XX846703	Training-249	256.029	POSITIVE	11.24	20	2538_Propyzamide	CC(C)(NC(=O)C1=CC(Cl)=CC(Cl)=C1)C#C	InChI=1S/C12H11Cl2NO/c1-4-12(2,3)15-11(16)8-5-9(13)7-10(14)6-8/h1,5-7H,2-3H3,(H,15,16)	PHNUZKMIPFFYSO-UHFFFAOYSA-N	29822	32154	PHNUZKMIPFFYSO-UHFFFAOYSA-N	DTXSID2020420		Propyzamide	PHNUZKMIPFFYSO-UHFFFAOYSA-N			X	18	18
250.1													PJVWKTKQMONHTI-UHFFFAOYSA-N	DTXSID50873382		(S)-Warfarin	PJVWKTKQMONHTI-HNNXBMFYSA-N	X		X	22	16
251	XX840502	Training-251	404.124	POSITIVE	11.316	115	0155_Azoxystrobin	CO\C=C(\C(=O)OC)c1ccccc1Oc1cc(Oc2ccccc2C#N)ncn1	InChI=1S/C22H17N3O5/c1-27-13-17(22(26)28-2)16-8-4-6-10-19(16)30-21-11-20(24-14-25-21)29-18-9-5-3-7-15(18)12-23/h3-11,13-14H,1-2H3/b17-13+	WFDXOXNFNRHQEC-GHRIWEEISA-N	2298772	3034285	WFDXOXNFNRHQEC-GHRIWEEISA-N	DTXSID0032520		Azoxystrobin	WFDXOXNFNRHQEC-GHRIWEEISA-N			X	17	17
250	XX834702	Training-250	309.112	POSITIVE	11.299	30	Warfarin	CC(=O)CC(C1=CC=CC=C1)C1=C(O)C2=CC=CC=C2OC1=O	InChI=1S/C19H16O4/c1-12(20)11-15(13-7-3-2-4-8-13)17-18(21)14-9-5-6-10-16(14)23-19(17)22/h2-10,15,21H,11H2,1H3	PJVWKTKQMONHTI-UHFFFAOYSA-N	10442445	54678486	PJVWKTKQMONHTI-UHFFFAOYSA-N	DTXSID5023742		Warfarin	PJVWKTKQMONHTI-UHFFFAOYSA-N		1	X	22	22
252	XX843603	Training-252	343.04	POSITIVE	11.316	32	0489_Boscalid	Clc1ccc(cc1)-c1ccccc1NC(=O)c1cccnc1Cl	InChI=1S/C18H12Cl2N2O/c19-13-9-7-12(8-10-13)14-4-1-2-6-16(14)22-18(23)15-5-3-11-21-17(15)20/h1-11H,(H,22,23)	WYEMLYFITZORAB-UHFFFAOYSA-N	184713	213013	WYEMLYFITZORAB-UHFFFAOYSA-N	DTXSID6034392		Boscalid	WYEMLYFITZORAB-UHFFFAOYSA-N			X	17	17
253	XX881002	Training-253	327.008	POSITIVE	11.392	9	0327_Tris(1-chloro-2-propyl)phosphate	CC(CCl)OP(=O)(OC(C)CCl)OC(C)CCl	InChI=1S/C9H18Cl3O4P/c1-7(4-10)14-17(13,15-8(2)5-11)16-9(3)6-12/h7-9H,4-6H2,1-3H3	KVMPUXDNESXNOH-UHFFFAOYSA-N	24387	26176	KVMPUXDNESXNOH-UHFFFAOYSA-N	DTXSID5026259		Tris(2-chloroisopropyl)phosphate	KVMPUXDNESXNOH-UHFFFAOYSA-N			X	13	13
254	XX808601	Training-254	170.096	POSITIVE	11.409	12	Diphenylamin	N(C1=CC=CC=C1)C1=CC=CC=C1	InChI=1S/C12H11N/c1-3-7-11(8-4-1)13-12-9-5-2-6-10-12/h1-10,13H	DMBHHRLKUKUOEG-UHFFFAOYSA-N	11003	11487	DMBHHRLKUKUOEG-UHFFFAOYSA-N	DTXSID4021975		Diphenylamine	DMBHHRLKUKUOEG-UHFFFAOYSA-N			X	19	19
255	XX854802	Training-255	362.115	POSITIVE	11.455	38	0009_Bezafibrate	CC(C)(Oc1ccc(CCNC(=O)c2ccc(Cl)cc2)cc1)C(O)=O	InChI=1S/C19H20ClNO4/c1-19(2,18(23)24)25-16-9-3-13(4-10-16)11-12-21-17(22)14-5-7-15(20)8-6-14/h3-10H,11-12H2,1-2H3,(H,21,22)(H,23,24)	IIBYAHWJQTYFKB-UHFFFAOYSA-N	35728	39042	IIBYAHWJQTYFKB-UHFFFAOYSA-N	DTXSID3029869		Bezafibrate	IIBYAHWJQTYFKB-UHFFFAOYSA-N			X	26	26
256	XX873001	Training-256	289.216	POSITIVE	11.482	62	0495_Testosterone	CC12CCC3C(CCC4=CC(=O)CCC34C)C1CCC2O	InChI=1S/C19H28O2/c1-18-9-7-13(20)11-12(18)3-4-14-15-5-6-17(21)19(15,2)10-8-16(14)18/h11,14-17,21H,3-10H2,1-2H3	MUMGGOZAMZWBJJ-UHFFFAOYSA-N	5215	5408	MUMGGOZAMZWBJJ-UHFFFAOYSA-N	DTXSID8022371		Testosterone	MUMGGOZAMZWBJJ-DYKIIFRCSA-N		2	X	13	31
256.1													MUMGGOZAMZWBJJ-UHFFFAOYSA-N	DTXSID8022329		Epitestosterone	MUMGGOZAMZWBJJ-KZYORJDKSA-N	X		X	13	24
256.2													MUMGGOZAMZWBJJ-UHFFFAOYSA-N	DTXSID10859026		Retrotestosterone	MUMGGOZAMZWBJJ-UESMBRTFSA-N	X			13	4
256.3													MUMGGOZAMZWBJJ-UHFFFAOYSA-N	DTXSID201020617		10alpha-Testosterone	MUMGGOZAMZWBJJ-VIUKOLAESA-N	X			13	4
257	XX848503	Training-257	284.024	POSITIVE	11.594	52	2385_Procymidone	CC12CC1(C)C(=O)N(C2=O)c1cc(Cl)cc(Cl)c1	InChI=1S/C13H11Cl2NO2/c1-12-6-13(12,2)11(18)16(10(12)17)9-4-7(14)3-8(15)5-9/h3-5H,6H2,1-2H3	QXJKBPAVAHBARF-UHFFFAOYSA-N	33326	36242	QXJKBPAVAHBARF-UHFFFAOYSA-N	DTXSID9033923		Procymidone	QXJKBPAVAHBARF-UHFFFAOYSA-N			X	15	15
258	XX838301	Training-258	289.122	POSITIVE	11.6	30	0043_Myclobutanil	CCCCC(Cn1cncn1)(C#N)c1ccc(Cl)cc1	InChI=1S/C15H17ClN4/c1-2-3-8-15(9-17,10-20-12-18-11-19-20)13-4-6-14(16)7-5-13/h4-7,11-12H,2-3,8,10H2,1H3	HZJKXKUJVSEEFU-UHFFFAOYSA-N	6096	6336	HZJKXKUJVSEEFU-UHFFFAOYSA-N	DTXSID8024315		Myclobutanil	HZJKXKUJVSEEFU-UHFFFAOYSA-N			X	14	14
259	XX842603	Training-259	291.089	POSITIVE	11.638	15	0343_Chloroxuron	CN(C)C(=O)Nc1ccc(Oc2ccc(Cl)cc2)cc1	InChI=1S/C15H15ClN2O2/c1-18(2)15(19)17-12-5-9-14(10-6-12)20-13-7-3-11(16)4-8-13/h3-10H,1-2H3,(H,17,19)	IVUXTESCPZUGJC-UHFFFAOYSA-N	15299	16115	IVUXTESCPZUGJC-UHFFFAOYSA-N	DTXSID7040287		Chloroxuron	IVUXTESCPZUGJC-UHFFFAOYSA-N			X	14	14
260	XX868501	Training-260	280.154	POSITIVE	11.652	42	0431_Metolachlor OA	CCC1=CC=CC(C)=C1N(C(C)COC)C(=O)C(O)=O	InChI=1S/C15H21NO4/c1-5-12-8-6-7-10(2)13(12)16(11(3)9-20-4)14(17)15(18)19/h6-8,11H,5,9H2,1-4H3,(H,18,19)	LNOOSYCKMKZOJB-UHFFFAOYSA-N	21170688	15842092	LNOOSYCKMKZOJB-UHFFFAOYSA-N	DTXSID6037568		Metolachlor OA	LNOOSYCKMKZOJB-UHFFFAOYSA-N			X	6	6
261	XX879601	Training-261	214.126	POSITIVE	11.809	7	0226_2-Octyl-4-isothiazolin-3-one	CCCCCCCCN1SC=CC1=O	InChI=1S/C11H19NOS/c1-2-3-4-5-6-7-9-12-11(13)8-10-14-12/h8,10H,2-7,9H2,1H3	JPMIIZHYYWMHDT-UHFFFAOYSA-N	30932	33528	JPMIIZHYYWMHDT-UHFFFAOYSA-N	DTXSID1025805		Octhilinone	JPMIIZHYYWMHDT-UHFFFAOYSA-N			X	17	17
262	XX818002	Training-262	280.112	POSITIVE	11.82	3	Dibenz[a,j]acridine	C1=CC=C2C(C=CC3=NC4=C(C=C23)C2=CC=CC=C2C=C4)=C1	InChI=1S/C21H13N/c1-3-7-16-14(5-1)9-11-20-18(16)13-19-17-8-4-2-6-15(17)10-12-21(19)22-20/h1-13H	ANUCHZVCBDOPOX-UHFFFAOYSA-N	8822	9177	ANUCHZVCBDOPOX-UHFFFAOYSA-N	DTXSID4059758		Dibenz[a,j]acridine	ANUCHZVCBDOPOX-UHFFFAOYSA-N			X	12	12
263	XX848201	Training-263	270.125	POSITIVE	11.858	39	0932_Acetochlor	CCOCN(C(=O)CCl)c1c(C)cccc1CC	InChI=1S/C14H20ClNO2/c1-4-12-8-6-7-11(3)14(12)16(10-18-5-2)13(17)9-15/h6-8H,4-5,9-10H2,1-3H3	VTNQPKFIQCLBDU-UHFFFAOYSA-N	1911	1988	VTNQPKFIQCLBDU-UHFFFAOYSA-N	DTXSID8023848		Acetochlor	VTNQPKFIQCLBDU-UHFFFAOYSA-N			X	17	17
264	XX839902	Training-264	296.141	POSITIVE	11.865	30	0144_Pethoxamid	CCOCCN(C(=O)CCl)C(=C(C)C)c1ccccc1	InChI=1S/C16H22ClNO2/c1-4-20-11-10-18(15(19)12-17)16(13(2)3)14-8-6-5-7-9-14/h5-9H,4,10-12H2,1-3H3	CSWIKHNSBZVWNQ-UHFFFAOYSA-N	4953376	6450826	CSWIKHNSBZVWNQ-UHFFFAOYSA-N	DTXSID4057928		Pethoxamid	CSWIKHNSBZVWNQ-UHFFFAOYSA-N			X	12	12
265	XX847802	Training-265	346.044	POSITIVE	11.896	51	0182_Ethyl azinphos	CCOP(=S)(OCC)SCN1N=Nc2ccccc2C1=O	InChI=1S/C12H16N3O3PS2/c1-3-17-19(20,18-4-2)21-9-15-12(16)10-7-5-6-8-11(10)13-14-15/h5-8H,3-4,9H2,1-2H3	RQVGAIADHNPSME-UHFFFAOYSA-N	16576	17531	RQVGAIADHNPSME-UHFFFAOYSA-N	DTXSID5037498		Azinphos-ethyl	RQVGAIADHNPSME-UHFFFAOYSA-N			X	13	13
266	XX838902	Training-266	376.038	POSITIVE	11.903	48	0091_Prochloraz	CCCN(CCOc1c(Cl)cc(Cl)cc1Cl)C(=O)n1ccnc1	InChI=1S/C15H16Cl3N3O2/c1-2-4-20(15(22)21-5-3-19-10-21)6-7-23-14-12(17)8-11(16)9-13(14)18/h3,5,8-10H,2,4,6-7H2,1H3	TVLSRXXIMLFWEO-UHFFFAOYSA-N	66316	73665	TVLSRXXIMLFWEO-UHFFFAOYSA-N	DTXSID4024270		Prochloraz	TVLSRXXIMLFWEO-UHFFFAOYSA-N			X	18	18
267	XX839603	Training-267	364.074	POSITIVE	11.903	20	0127_Flufenacet	CC(C)N(C(=O)COc1nnc(s1)C(F)(F)F)c1ccc(F)cc1	InChI=1S/C14H13F4N3O2S/c1-8(2)21(10-5-3-9(15)4-6-10)11(22)7-23-13-20-19-12(24-13)14(16,17)18/h3-6,8H,7H2,1-2H3	IANUJLZYFUDJIH-UHFFFAOYSA-N	77944	86429	IANUJLZYFUDJIH-UHFFFAOYSA-N	DTXSID2032552		Flufenacet	IANUJLZYFUDJIH-UHFFFAOYSA-N			X	16	16
268	XX843701	Training-268	312.067	POSITIVE	11.903	39	0490_Prothioconazole-desthio	OC(Cc1ccccc1Cl)(Cn1cncn1)C1(Cl)CC1	InChI=1S/C14H15Cl2N3O/c15-12-4-2-1-3-11(12)7-14(20,13(16)5-6-13)8-19-10-17-9-18-19/h1-4,9-10,20H,5-8H2	HHUQPWODPBDTLI-UHFFFAOYSA-N	106612	119361	HHUQPWODPBDTLI-UHFFFAOYSA-N	DTXSID3044338		2-(1-Chlorocyclopropyl)-1-(2-chlorophenyl)-3-(1H-1,2,4-triazol-1-yl)-2-propanol	HHUQPWODPBDTLI-UHFFFAOYSA-N			X	9	9
269	XX846503	Training-269	347.102	POSITIVE	11.922	172	2536_Oryzalin	CCCN(CCC)C1=C(C=C(C=C1[N+]([O-])=O)S(N)(=O)=O)[N+]([O-])=O	InChI=1S/C12H18N4O6S/c1-3-5-14(6-4-2)12-10(15(17)18)7-9(23(13,21)22)8-11(12)16(19)20/h7-8H,3-6H2,1-2H3,(H2,13,21,22)	UNAHYJYOSSSJHH-UHFFFAOYSA-N	27326	29393	UNAHYJYOSSSJHH-UHFFFAOYSA-N	DTXSID8024238		Oryzalin	UNAHYJYOSSSJHH-UHFFFAOYSA-N			X	16	16
270	XX841801	Training-270	284.141	POSITIVE	11.941	37	0274_Metolachlor	CCc1cccc(C)c1N(C(C)COC)C(=O)CCl	InChI=1S/C15H22ClNO2/c1-5-13-8-6-7-11(2)15(13)17(14(18)9-16)12(3)10-19-4/h6-8,12H,5,9-10H2,1-4H3	WVQBLGZPHOPPFO-UHFFFAOYSA-N	4025	4169	WVQBLGZPHOPPFO-UHFFFAOYSA-N	DTXSID4022448		Metolachlor	WVQBLGZPHOPPFO-UHFFFAOYSA-N		1	X	15	15
270.1													WVQBLGZPHOPPFO-UHFFFAOYSA-N	DTXSID00897437		(R)-Metolachlor	WVQBLGZPHOPPFO-GFCCVEGCSA-N	X		X	15	8
270.2													WVQBLGZPHOPPFO-UHFFFAOYSA-N	DTXSID6032431		S-Metolachlor	WVQBLGZPHOPPFO-LBPRGKRZSA-N	X		X	15	15
271	XX862902	Training-271	229.086	POSITIVE	11.957	15	0081_Benzophenone-3	COc1ccc(C(=O)c2ccccc2)c(O)c1	InChI=1S/C14H12O3/c1-17-11-7-8-12(13(15)9-11)14(16)10-5-3-2-4-6-10/h2-9,15H,1H3	DXGLGDHPHMLXJC-UHFFFAOYSA-N	4471	4632	DXGLGDHPHMLXJC-UHFFFAOYSA-N	DTXSID3022405		2-Hydroxy-4-methoxybenzophenone	DXGLGDHPHMLXJC-UHFFFAOYSA-N			X	24	24
272	XX840702	Training-272	330.08	POSITIVE	11.96	23	0157_Epoxiconazole	FC1=CC=C(C=C1)C1(CN2C=NC=N2)OC1C1=CC=CC=C1Cl	InChI=1S/C17H13ClFN3O/c18-15-4-2-1-3-14(15)16-17(23-16,9-22-11-20-10-21-22)12-5-7-13(19)8-6-12/h1-8,10-11,16H,9H2	ZMYFCFLJBGAQRS-UHFFFAOYSA-N	2564795	3317081	ZMYFCFLJBGAQRS-UHFFFAOYSA-N	DTXSID1040372		Epoxiconazole	ZMYFCFLJBGAQRS-UHFFFAOYSA-N		1	X	10	10
272.1													ZMYFCFLJBGAQRS-UHFFFAOYSA-N	DTXSID40891575		1-{[(2R,3S)-3-(2-chlorophenyl)-2-(4-fluorophenyl)oxiran-2-yl]methyl}-1H-1,2,4-triazole	ZMYFCFLJBGAQRS-IRXDYDNUSA-N	X		X	10	9
273	XX868601	Training-273	330.137	POSITIVE	12.107	40	0432_Metolachlor ESA	CCC1=CC=CC(C)=C1N(C(C)COC)C(=O)CS(O)(=O)=O	InChI=1S/C15H23NO5S/c1-5-13-8-6-7-11(2)15(13)16(12(3)9-21-4)14(17)10-22(18,19)20/h6-8,12H,5,9-10H2,1-4H3,(H,18,19,20)	CIGKZVUEZXGYSV-UHFFFAOYSA-N	4932269	6426849	CIGKZVUEZXGYSV-UHFFFAOYSA-N	DTXSID1037567		Metolachlor ESA	CIGKZVUEZXGYSV-UHFFFAOYSA-N		1	X	5	5
273.1													CIGKZVUEZXGYSV-UHFFFAOYSA-N	DTXSID3037624		S-Metolachlor ESA	CIGKZVUEZXGYSV-LBPRGKRZSA-N	X		X	5	4
274	XX838502	Training-274	316.108	POSITIVE	12.149	65	0064_Flusilazole	C[Si](Cn1cncn1)(c1ccc(F)cc1)c1ccc(F)cc1	InChI=1S/C16H15F2N3Si/c1-22(12-21-11-19-10-20-21,15-6-2-13(17)3-7-15)16-8-4-14(18)5-9-16/h2-11H,12H2,1H3	FQKUGOMFVDPBIZ-UHFFFAOYSA-N	66326	73675	FQKUGOMFVDPBIZ-UHFFFAOYSA-N	DTXSID3024235		Flusilazole	FQKUGOMFVDPBIZ-UHFFFAOYSA-N			X	18	18
275	XX856902	Training-275	296.024	POSITIVE	12.253	8	0235_Diclofenac	OC(=O)Cc1ccccc1Nc1c(Cl)cccc1Cl	InChI=1S/C14H11Cl2NO2/c15-10-5-3-6-11(16)14(10)17-12-7-2-1-4-9(12)8-13(18)19/h1-7,17H,8H2,(H,18,19)	DCOPUUMXTXDBNB-UHFFFAOYSA-N	2925	3033	DCOPUUMXTXDBNB-UHFFFAOYSA-N	DTXSID6022923		Diclofenac	DCOPUUMXTXDBNB-UHFFFAOYSA-N			X	28	28
276	XX810601	Training-276	221.096	POSITIVE	12.265	4	3-Acetylphenanthren	CC(=O)C1=CC=C2C=CC3=CC=CC=C3C2=C1	InChI=1S/C16H12O/c1-11(17)14-9-8-13-7-6-12-4-2-3-5-15(12)16(13)10-14/h2-10H,1H3	JKVNPRNAHRHQDD-UHFFFAOYSA-N	67431	74867	JKVNPRNAHRHQDD-UHFFFAOYSA-N	DTXSID9049243		3-Acetylphenanthrene	JKVNPRNAHRHQDD-UHFFFAOYSA-N			X	13	13
277	XX842302	Training-277	308.152	POSITIVE	12.301	28	0319_Tebuconazole	CC(C)(C)C(O)(CCc1ccc(Cl)cc1)Cn1cncn1	InChI=1S/C16H22ClN3O/c1-15(2,3)16(21,10-20-12-18-11-19-20)9-8-13-4-6-14(17)7-5-13/h4-7,11-12,21H,8-10H2,1-3H3	PXMNMQRDXWABCY-UHFFFAOYSA-N	77680	86102	PXMNMQRDXWABCY-UHFFFAOYSA-N	DTXSID9032113		Tebuconazole	PXMNMQRDXWABCY-UHFFFAOYSA-N			X	15	15
278	XX861101	Training-278	358.084	POSITIVE	12.347	18	2328_Indometacin	COc1ccc2n(C(=O)c3ccc(Cl)cc3)c(C)c(CC(O)=O)c2c1	InChI=1S/C19H16ClNO4/c1-11-15(10-18(22)23)16-9-14(25-2)7-8-17(16)21(11)19(24)12-3-5-13(20)6-4-12/h3-9H,10H2,1-2H3,(H,22,23)	CGIGDMFJXJATDK-UHFFFAOYSA-N	3584	3715	CGIGDMFJXJATDK-UHFFFAOYSA-N	DTXSID9020740		1-(p-Chlorobenzoyl)-5-methoxy-2-methyl-Indole-3-acetic acid	CGIGDMFJXJATDK-UHFFFAOYSA-N			X	30	30
279	XX828202	Training-279	231.08	POSITIVE	12.359	4	1,9-Benz-10-anthrone	O=C1c2ccccc2-c2cccc3cccc1c23	InChI=1S/C17H10O/c18-17-14-8-2-1-7-12(14)13-9-3-5-11-6-4-10-15(17)16(11)13/h1-10H	HUKPVYBUJRAUAG-UHFFFAOYSA-N	6442	6697	HUKPVYBUJRAUAG-UHFFFAOYSA-N	DTXSID8052566		Benz[de]anthracen-7-one	HUKPVYBUJRAUAG-UHFFFAOYSA-N			X	17	17
279.9	XX851803	Training-280	316.035	POSITIVE	12.374	87	2254_Efavirenz	FC(F)(F)[C@]1(OC(=O)NC2=C1C=C(Cl)C=C2)C#CC1CC1	InChI=1S/C14H9ClF3NO2/c15-9-3-4-11-10(7-9)13(14(16,17)18,21-12(20)19-11)6-5-8-1-2-8/h3-4,7-8H,1-2H2,(H,19,20)/t13-/m0/s1	XPOQHMRABVBWPR-ZDUSSCGKSA-N	57715	64139	XPOQHMRABVBWPR-ZDUSSCGKSA-N	DTXSID9046029		Efavirenz	XPOQHMRABVBWPR-ZDUSSCGKSA-N			X	27	27
280													XPOQHMRABVBWPR-ZDUSSCGKSA-N	DTXSID00861416		(+/-)-Efavirenz	XPOQHMRABVBWPR-UHFFFAOYSA-N	X			27	10
281	XX841502	Training-281	342.077	POSITIVE	12.414	19	0232_Propiconazole	CCCC1COC(Cn2cncn2)(O1)c1ccc(Cl)cc1Cl	InChI=1S/C15H17Cl2N3O2/c1-2-3-12-7-21-15(22-12,8-20-10-18-9-19-20)13-5-4-11(16)6-14(13)17/h4-6,9-10,12H,2-3,7-8H2,1H3	STJLVHWMYQXCPB-UHFFFAOYSA-N	39402	43234	STJLVHWMYQXCPB-UHFFFAOYSA-N	DTXSID8024280		Propiconazole	STJLVHWMYQXCPB-UHFFFAOYSA-N		1	X	16	16
281.1													STJLVHWMYQXCPB-UHFFFAOYSA-N	DTXSID101017914		trans-propiconazole	STJLVHWMYQXCPB-OPNJQGHXNA-N	X			16	0
281.2													STJLVHWMYQXCPB-UHFFFAOYSA-N	DTXSID101017788		cis-propiconazole	STJLVHWMYQXCPB-WFASDCNBSA-N	X			16	5
282	XX872401	Training-282	315.232	POSITIVE	12.449	91	0221_Progesterone	CC(=O)C1CCC2C3CCC4=CC(=O)CCC4(C)C3CCC12C	InChI=1S/C21H30O2/c1-13(22)17-6-7-18-16-5-4-14-12-15(23)8-10-20(14,2)19(16)9-11-21(17,18)3/h12,16-19H,4-11H2,1-3H3	RJKFOVLPORLFTN-UHFFFAOYSA-N	4751	4920	RJKFOVLPORLFTN-UHFFFAOYSA-N	DTXSID3022370		Progesterone	RJKFOVLPORLFTN-LEKSSAKUSA-N		2	X	10	33
282.1													RJKFOVLPORLFTN-UHFFFAOYSA-N	DTXSID30585254		(8xi,9xi,13xi,14xi,17xi)-Pregn-4-ene-3,20-dione	RJKFOVLPORLFTN-OPFHRDBUSA-N	X		X	10	2
282.9	XX844702	Training-283	326.175	POSITIVE	12.49	17	2329_Benalaxyl	COC(=O)C(C)N(C(=O)Cc1ccccc1)c1c(C)cccc1C	InChI=1S/C20H23NO3/c1-14-9-8-10-15(2)19(14)21(16(3)20(23)24-4)18(22)13-17-11-6-5-7-12-17/h5-12,16H,13H2,1-4H3	CJPQIRJHIZUAQP-UHFFFAOYSA-N	46525	51369	CJPQIRJHIZUAQP-UHFFFAOYSA-N	DTXSID3041619		Benalaxyl	CJPQIRJHIZUAQP-UHFFFAOYSA-N		1	X	13	13
283.1													CJPQIRJHIZUAQP-UHFFFAOYSA-N	DTXSID20243159		L-Alanine, N-(2,6-dimethylphenyl)-N-(phenylacetyl)-, methyl ester	CJPQIRJHIZUAQP-INIZCTEOSA-N	X		X	13	10
283.2													CJPQIRJHIZUAQP-UHFFFAOYSA-N	DTXSID0058229		Benalaxyl-M	CJPQIRJHIZUAQP-MRXNPFEDSA-N	X		X	13	11
284	XX856602	Training-284	232.052	POSITIVE	12.499	9	0195_2-(2-(Chlorophenyl)amino)benzaldehyde	ClC1=CC=CC=C1NC1=CC=CC=C1C=O	InChI=1S/C13H10ClNO/c14-11-6-2-4-8-13(11)15-12-7-3-1-5-10(12)9-16/h1-9,15H	DAAHPDZFLSFYPJ-UHFFFAOYSA-N	26001359	53423421	DAAHPDZFLSFYPJ-UHFFFAOYSA-N	DTXSID20698322		2-(2-Chloroanilino)benzaldehyde	DAAHPDZFLSFYPJ-UHFFFAOYSA-N			X	6	6
285	XX877901	Training-285	305.108	POSITIVE	12.528	23	0033_Diazinone	CCOP(=S)(OCC)OC1=CC(C)=NC(=N1)C(C)C	InChI=1S/C12H21N2O3PS/c1-6-15-18(19,16-7-2)17-11-8-10(5)13-12(14-11)9(3)4/h8-9H,6-7H2,1-5H3	FHIVAFMUCKRCQO-UHFFFAOYSA-N	2909	3017	FHIVAFMUCKRCQO-UHFFFAOYSA-N	DTXSID9020407		Diazinon	FHIVAFMUCKRCQO-UHFFFAOYSA-N			X	19	19
286	XX844602	Training-286	320.152	POSITIVE	12.566	18	2227_Metconazole	CC1(C)CCC(Cc2ccc(Cl)cc2)C1(O)Cn1cncn1	InChI=1S/C17H22ClN3O/c1-16(2)8-7-14(9-13-3-5-15(18)6-4-13)17(16,22)10-21-12-19-11-20-21/h3-6,11-12,14,22H,7-10H2,1-2H3	XWPZUHJBOLQNMN-UHFFFAOYSA-N	77764	86210	XWPZUHJBOLQNMN-UHFFFAOYSA-N	DTXSID4034497		Metconazole	XWPZUHJBOLQNMN-UHFFFAOYSA-N			X	13	13
287	XX824902	Training-287	327.078	POSITIVE	12.72	44	Triphenylphosphate	O=P(OC1=CC=CC=C1)(OC1=CC=CC=C1)OC1=CC=CC=C1	InChI=1S/C18H15O4P/c19-23(20-16-10-4-1-5-11-16,21-17-12-6-2-7-13-17)22-18-14-8-3-9-15-18/h1-15H	XZZNDPSIHUTMOC-UHFFFAOYSA-N	7988	8289	XZZNDPSIHUTMOC-UHFFFAOYSA-N	DTXSID1021952		Triphenyl phosphate	XZZNDPSIHUTMOC-UHFFFAOYSA-N			X	17	17
288	XX846802	Training-288	388.106	POSITIVE	12.775	93	2539_Pyraclostrobin	CON(C(=O)OC)C1=C(COC2=NN(C=C2)C2=CC=C(Cl)C=C2)C=CC=C1	InChI=1S/C19H18ClN3O4/c1-25-19(24)23(26-2)17-6-4-3-5-14(17)13-27-18-11-12-22(21-18)16-9-7-15(20)8-10-16/h3-12H,13H2,1-2H3	HZRSNVGNWUDEFX-UHFFFAOYSA-N	4928348	6422843	HZRSNVGNWUDEFX-UHFFFAOYSA-N	DTXSID7032638		Pyraclostrobin	HZRSNVGNWUDEFX-UHFFFAOYSA-N			X	14	14
289	XX812701	Training-289	220.112	POSITIVE	12.812	21	N-phenyl-1-naphthylamine	C1=CC=C(C=C1)NC2=CC=CC3=CC=CC=C32	InChI=1S/C16H13N/c1-2-9-14(10-3-1)17-16-12-6-8-13-7-4-5-11-15(13)16/h1-12,17H	XQVWYOYUZDUNRW-UHFFFAOYSA-N	6746	7013	XQVWYOYUZDUNRW-UHFFFAOYSA-N	DTXSID2025892		N-Phenyl-1-naphthylamine	XQVWYOYUZDUNRW-UHFFFAOYSA-N			X	19	19
290	XX836601	Training-290	220.112	POSITIVE	12.814	19	N-Phenyl-2-naphthylamin	N(C1=CC=CC=C1)C1=CC2=CC=CC=C2C=C1	InChI=1S/C16H13N/c1-2-8-15(9-3-1)17-16-11-10-13-6-4-5-7-14(13)12-16/h1-12,17H	KEQFTVQCIQJIQW-UHFFFAOYSA-N	8355	8679	KEQFTVQCIQJIQW-UHFFFAOYSA-N	DTXSID4021131		N-Phenyl-2-naphthylamine	KEQFTVQCIQJIQW-UHFFFAOYSA-N			X	18	18
291	XX857001	Training-291	242.118	POSITIVE	12.974	8	0246_Mefenamic acid	Cc1cccc(Nc2ccccc2C(O)=O)c1C	InChI=1S/C15H15NO2/c1-10-6-5-9-13(11(10)2)16-14-8-4-3-7-12(14)15(17)18/h3-9,16H,1-2H3,(H,17,18)	HYYBABOKPJLUIN-UHFFFAOYSA-N	3904	4044	HYYBABOKPJLUIN-UHFFFAOYSA-N	DTXSID5023243		Mefenamic acid	HYYBABOKPJLUIN-UHFFFAOYSA-N			X	30	30
292	XX845701	Training-292	406.072	POSITIVE	12.983	28	2528_Difenoconazole	CC1COC(CN2C=NC=N2)(O1)C1=C(Cl)C=C(OC2=CC=C(Cl)C=C2)C=C1	InChI=1S/C19H17Cl2N3O3/c1-13-9-25-19(27-13,10-24-12-22-11-23-24)17-7-6-16(8-18(17)21)26-15-4-2-14(20)3-5-15/h2-8,11-13H,9-10H2,1H3	BQYJATMQXGBDHF-UHFFFAOYSA-N	77730	86173	BQYJATMQXGBDHF-UHFFFAOYSA-N	DTXSID4032372		Difenoconazole	BQYJATMQXGBDHF-UHFFFAOYSA-N		1	X	14	14
292.1													BQYJATMQXGBDHF-UHFFFAOYSA-N	DTXSID10893748		Difenoconazole, (2S,4S)-	BQYJATMQXGBDHF-ORAYPTAESA-N	X		X	14	7
292.2													BQYJATMQXGBDHF-UHFFFAOYSA-N	DTXSID80893750		Difenoconazole, (2S,4R)-	BQYJATMQXGBDHF-BFUOFWGJSA-N	X		X	14	7
292.3													BQYJATMQXGBDHF-UHFFFAOYSA-N	DTXSID20893658		(2R,4R)-Difenoconazole	BQYJATMQXGBDHF-YJYMSZOUSA-N	X		X	14	8
292.4													BQYJATMQXGBDHF-UHFFFAOYSA-N	DTXSID40893751		Difenoconazole, (2R,4S)-	BQYJATMQXGBDHF-DJJJIMSYSA-N	X		X	14	8
293	XX880703	Training-293	314.985	POSITIVE	13.114	13	0322_Triclocarban	ClC1=CC=C(NC(=O)NC2=CC=C(Cl)C(Cl)=C2)C=C1	InChI=1S/C13H9Cl3N2O/c14-8-1-3-9(4-2-8)17-13(19)18-10-5-6-11(15)12(16)7-10/h1-7H,(H2,17,18,19)	ICUTUKXCWQYESQ-UHFFFAOYSA-N	7266	7547	ICUTUKXCWQYESQ-UHFFFAOYSA-N	DTXSID4026214		Triclocarban	ICUTUKXCWQYESQ-UHFFFAOYSA-N			X	21	21
294	XX839802	Training-294	252.142	POSITIVE	13.154	7	0138_Prosulfocarb	CCCN(CCC)C(=O)SCc1ccccc1	InChI=1S/C14H21NOS/c1-3-10-15(11-4-2)14(16)17-12-13-8-6-5-7-9-13/h5-9H,3-4,10-12H2,1-2H3	NQLVQOSNDJXLKG-UHFFFAOYSA-N	55867	62020	NQLVQOSNDJXLKG-UHFFFAOYSA-N	DTXSID3058119		Prosulfocarb	NQLVQOSNDJXLKG-UHFFFAOYSA-N			X	15	15
295	XX838403	Training-295	395.081	POSITIVE	13.192	39	0063_Diflufenican	Fc1ccc(NC(=O)c2cccnc2Oc2cccc(c2)C(F)(F)F)c(F)c1	InChI=1S/C19H11F5N2O2/c20-12-6-7-16(15(21)10-12)26-17(27)14-5-2-8-25-18(14)28-13-4-1-3-11(9-13)19(22,23)24/h1-10H,(H,26,27)	WYEHFWKAOXOVJD-UHFFFAOYSA-N	82834	91735	WYEHFWKAOXOVJD-UHFFFAOYSA-N	DTXSID4041494		Diflufenican	WYEHFWKAOXOVJD-UHFFFAOYSA-N			X	17	17
296	XX836901	Training-296	313.143	POSITIVE	13.193	8	PhthalsÃ¤urebenzbutylester	CCCCOC(=O)C1=CC=CC=C1C(=O)OCC1=CC=CC=C1	InChI=1S/C19H20O4/c1-2-3-13-22-18(20)16-11-7-8-12-17(16)19(21)23-14-15-9-5-4-6-10-15/h4-12H,2-3,13-14H2,1H3	IRIAEXORFWYRCZ-UHFFFAOYSA-N	2257	2347	IRIAEXORFWYRCZ-UHFFFAOYSA-N	DTXSID3020205		Benzyl butyl phthalate	IRIAEXORFWYRCZ-UHFFFAOYSA-N			X	19	19
297	XX822401	Training-297	279.159	POSITIVE	13.194	10	Dibutyl phthalate	CCCCOC(=O)C1=CC=CC=C1C(=O)OCCCC	InChI=1S/C16H22O4/c1-3-5-11-19-15(17)13-9-7-8-10-14(13)16(18)20-12-6-4-2/h7-10H,3-6,11-12H2,1-2H3	DOIRQSBPFJWKBE-UHFFFAOYSA-N	13837319	3026	DOIRQSBPFJWKBE-UHFFFAOYSA-N	DTXSID2021781		Dibutyl phthalate	DOIRQSBPFJWKBE-UHFFFAOYSA-N			X	25	25
298	XX838602	Training-298	409.137	POSITIVE	13.23	39	0065_Trifloxystrobin	CO\N=C(/C(=O)OC)c1ccccc1CO\N=C(/C)c1cccc(c1)C(F)(F)F	InChI=1S/C20H19F3N2O4/c1-13(14-8-6-9-16(11-14)20(21,22)23)24-29-12-15-7-4-5-10-17(15)18(25-28-3)19(26)27-2/h4-11H,12H2,1-3H3/b24-13+,25-18-	ONCZDRURRATYFI-QTCHDTBASA-N	7852932	9578570	ONCZDRURRATYFI-QTCHDTBASA-N	DTXSID4032580		Trifloxystrobin	ONCZDRURRATYFI-GOKCYMHRSA-N	X		X	7	3
299	XX880602	Training-299	399.251	POSITIVE	13.456	20	0321_Tri(butoxyethyl)phosphate	CCCCOCCOP(=O)(OCCOCCCC)OCCOCCCC	InChI=1S/C18H39O7P/c1-4-7-10-20-13-16-23-26(19,24-17-14-21-11-8-5-2)25-18-15-22-12-9-6-3/h4-18H2,1-3H3	WTLBZVNBAKMVDP-UHFFFAOYSA-N	6292	6540	WTLBZVNBAKMVDP-UHFFFAOYSA-N	DTXSID5021758		Tris(2-butoxyethyl) phosphate	WTLBZVNBAKMVDP-UHFFFAOYSA-N			X	15	15
300	XX843104	Training-300	308.004	POSITIVE	13.458	33	0466_Quinoxyfen	Fc1ccc(Oc2ccnc3cc(Cl)cc(Cl)c23)cc1	InChI=1S/C15H8Cl2FNO/c16-9-7-12(17)15-13(8-9)19-6-5-14(15)20-11-3-1-10(18)2-4-11/h1-8H	WRPIRSINYZBGPK-UHFFFAOYSA-N	2635909	3391107	WRPIRSINYZBGPK-UHFFFAOYSA-N	DTXSID2034881		Quinoxyfen	WRPIRSINYZBGPK-UHFFFAOYSA-N			X	15	15
301	XX883402	Training-301	282.048	POSITIVE	13.475	10	1009_DCOIT	CCCCCCCCN1SC(Cl)=C(Cl)C1=O	InChI=1S/C11H17Cl2NOS/c1-2-3-4-5-6-7-8-14-11(15)9(12)10(13)16-14/h2-8H2,1H3	PORQOHRXAJJKGK-UHFFFAOYSA-N	82791	91688	PORQOHRXAJJKGK-UHFFFAOYSA-N	DTXSID5032315		4,5-Dichloro-2-octyl-3(2H)-isothiazolone	PORQOHRXAJJKGK-UHFFFAOYSA-N			X	15	15
302	XX820403	Training-302	255.084	POSITIVE	13.592	7	2-Isopropylthioxanthone	CC(C)C1=CC2=C(SC3=CC=CC=C3C2=O)C=C1	InChI=1S/C16H14OS/c1-10(2)11-7-8-15-13(9-11)16(17)12-5-3-4-6-14(12)18-15/h3-10H,1-2H3	KTALPKYXQZGAEG-UHFFFAOYSA-N	71936	79633	KTALPKYXQZGAEG-UHFFFAOYSA-N	DTXSID1044691		2-(Propan-2-yl)-9H-thioxanthen-9-one	KTALPKYXQZGAEG-UHFFFAOYSA-N			X	15	15
303	XX846603	Training-303	345.077	POSITIVE	13.61	50	2537_Oxadiazone	CC(C)OC1=CC(N2N=C(OC2=O)C(C)(C)C)=C(Cl)C=C1Cl	InChI=1S/C15H18Cl2N2O3/c1-8(2)21-12-7-11(9(16)6-10(12)17)19-14(20)22-13(18-19)15(3,4)5/h6-8H,1-5H3	CHNUNORXWHYHNE-UHFFFAOYSA-N	27628	29732	CHNUNORXWHYHNE-UHFFFAOYSA-N	DTXSID3024239		Oxadiazon	CHNUNORXWHYHNE-UHFFFAOYSA-N			X	18	18
304	XX843903	Training-304	377.091	POSITIVE	13.647	31	0513_Picolinafen	FC1=CC=C(NC(=O)C2=NC(OC3=CC=CC(=C3)C(F)(F)F)=CC=C2)C=C1	InChI=1S/C19H12F4N2O2/c20-13-7-9-14(10-8-13)24-18(26)16-5-2-6-17(25-16)27-15-4-1-3-12(11-15)19(21,22)23/h1-11H,(H,24,26)	CWKFPEBMTGKLKX-UHFFFAOYSA-N	2542991	3294375	CWKFPEBMTGKLKX-UHFFFAOYSA-N	DTXSID8044339		Picolinafen	CWKFPEBMTGKLKX-UHFFFAOYSA-N			X	11	11
305	XX817703	Training-305	349.934	POSITIVE	13.753	33	Chlorpyrifos	CCOP(=S)(OCC)OC1=NC(Cl)=C(Cl)C=C1Cl	InChI=1S/C9H11Cl3NO3PS/c1-3-14-17(18,15-4-2)16-9-7(11)5-6(10)8(12)13-9/h5H,3-4H2,1-2H3	SBPBAQFWLVIOKP-UHFFFAOYSA-N	2629	2730	SBPBAQFWLVIOKP-UHFFFAOYSA-N	DTXSID4020458		Chlorpyrifos	SBPBAQFWLVIOKP-UHFFFAOYSA-N			X	20	20
306	XX848803	Training-306	304.009	POSITIVE	13.774	20	2544_Triallate	CC(C)N(C(C)C)C(=O)SCC(Cl)=C(Cl)Cl	InChI=1S/C10H16Cl3NOS/c1-6(2)14(7(3)4)10(15)16-5-8(11)9(12)13/h6-7H,5H2,1-4H3	MWBPRDONLNQCFV-UHFFFAOYSA-N	5342	5543	MWBPRDONLNQCFV-UHFFFAOYSA-N	DTXSID5024344		Tri-allate	MWBPRDONLNQCFV-UHFFFAOYSA-N			X	16	16
307	XX826701	Training-307	280.112	POSITIVE	14.107	3	Dibenz[a,h]acridine	C1=CC=C2C(C=CC3=NC4=C(C=CC5=CC=CC=C45)C=C23)=C1	InChI=1S/C21H13N/c1-3-7-17-14(5-1)11-12-20-19(17)13-16-10-9-15-6-2-4-8-18(15)21(16)22-20/h1-13H	JNCSIWAONQTVCF-UHFFFAOYSA-N	8828	9183	JNCSIWAONQTVCF-UHFFFAOYSA-N	DTXSID3059761		Dibenz[a,h]acridine	JNCSIWAONQTVCF-UHFFFAOYSA-N			X	13	13
308	XX814103	Training-308	362.212	POSITIVE	14.495	37	2-Ethylhexyl 2-cyano-3,3-diphenylacrylate	CCCCC(CC)COC(=O)C(C#N)=C(C1=CC=CC=C1)C1=CC=CC=C1	InChI=1S/C24H27NO2/c1-3-5-12-19(4-2)18-27-24(26)22(17-25)23(20-13-8-6-9-14-20)21-15-10-7-11-16-21/h6-11,13-16,19H,3-5,12,18H2,1-2H3	FMJSMJQBSVNSBF-UHFFFAOYSA-N	21165	22571	FMJSMJQBSVNSBF-UHFFFAOYSA-N	DTXSID9025299		2-Ethylhexyl-2-cyano-3,3-diphenylacrylate	FMJSMJQBSVNSBF-UHFFFAOYSA-N			X	16	16
309	XX821404	Training-309	179.07	POSITIVE	14.637	17	4-Methoxycinnamic acid	COC1=CC=C(\C=C\C(O)=O)C=C1	InChI=1S/C10H10O3/c1-13-9-5-2-8(3-6-9)4-7-10(11)12/h2-7H,1H3,(H,11,12)/b7-4+	AFDXODALSZRGIH-QPJJXVBHSA-N	609479	699414	AFDXODALSZRGIH-QPJJXVBHSA-N	DTXSID1046059		4-Methoxy-(2E)-cinnamic acid	AFDXODALSZRGIH-QPJJXVBHSA-N			X	21	21
309.1													AFDXODALSZRGIH-QPJJXVBHSA-N	DTXSID4048147		4-Methoxycinnamic acid	AFDXODALSZRGIH-UHFFFAOYSA-N	X		X	21	8
309.2													AFDXODALSZRGIH-QPJJXVBHSA-N	DTXSID20884182		2-Propenoic acid, 3-(4-methoxyphenyl)-, (2Z)-	AFDXODALSZRGIH-DAXSKMNVSA-N	X		X	21	8
310	XX821501	Training-310	161.06	POSITIVE	14.732	14	4-Methylcoumarin	CC1=CC(=O)OC2=CC=CC=C12	InChI=1S/C10H8O2/c1-7-6-10(11)12-9-5-3-2-4-8(7)9/h2-6H,1H3	PSGQCCSGKGJLRL-UHFFFAOYSA-N	11340	11833	PSGQCCSGKGJLRL-UHFFFAOYSA-N	DTXSID00209516		2H-1-Benzopyran-2-one, 4-methyl- (9CI)	PSGQCCSGKGJLRL-UHFFFAOYSA-N			X	16	16
311	XX818501	Training-311	391.284	POSITIVE	15.685	13	Di(2-ethylhexyl)phthalate (DEHP)	CCCCC(CC)COC(=O)c1ccccc1C(=O)OCC(CC)CCCC	InChI=1S/C24H38O4/c1-5-9-13-19(7-3)17-27-23(25)21-15-11-12-16-22(21)24(26)28-18-20(8-4)14-10-6-2/h11-12,15-16,19-20H,5-10,13-14,17-18H2,1-4H3	BJQHLKABXJIVAM-UHFFFAOYSA-N	21106505	8343	BJQHLKABXJIVAM-UHFFFAOYSA-N	DTXSID5020607		Di(2-ethylhexyl) phthalate	BJQHLKABXJIVAM-UHFFFAOYSA-N			X	16	16
312	XX883301	Training-312	323.235	POSITIVE	19.898	6	0827_Bis(2-ethylhexyl)phosphate	CCCCC(CC)COP(O)(=O)OCC(CC)CCCC	InChI=1S/C16H35O4P/c1-5-9-11-15(7-3)13-19-21(17,18)20-14-16(8-4)12-10-6-2/h15-16H,5-14H2,1-4H3,(H,17,18)	SEGLCEQVOFDUPX-UHFFFAOYSA-N	8918	9275	SEGLCEQVOFDUPX-UHFFFAOYSA-N	DTXSID1027134		Bis(2-ethylhexyl) phosphate	SEGLCEQVOFDUPX-UHFFFAOYSA-N			X	11	11
	Date Sourced from: http://casmi-contest.org/2016/challenges-cat2+3.shtml
	Footnotes
	1. Challenge InChIKey represents non-stereo form and non-stereo form registered in dashboard database
	2. Challenge InChIKey represents non-stereo form but non-stereo form is not registered in dashboard database
	3. Challenge InChIKey represents stereo form but stereo form is not registered in dashboard database
	4. Tautomeric form results in different first-block of InChIKey

## Sheet: CASMI2016_Train Results
Challenge	Raw MS/MS Score (summed CEs)	Rank by Mass (CFM-ID only)	Rank by Data Source Count Only	Rank by Mass+Data Sources
Training-001	0	1	1	1
Training-002	0.657509	3	1	1
Training-003	0.657376	3	1	1
Training-004	0	45	1	2
Training-005	0.421307	34	1	1
Training-006	0	50	4	13
Training-007	1.61513	2	1	1
Training-008	0	7	1	2
Training-009	0.707496	46	1	1
Training-010	2.48413	1	1	1
Training-011	0	12	1	2
Training-012	0.608889	1	1	1
Training-013	0.0213789	11	1	1
Training-014	0.988036	4	1	1
Training-015	1.80888	89	1	1
Training-016	0.0678372	6	1	1
Training-017	1.01583	50	1	1
Training-018	2.596	5	1	1
Training-019	0.382915	13	1	1
Training-020	0.146184	31	1	1
Training-021	2.40955	6	4	4
Training-022	0.0252932	3	1	1
Training-023	1.0449	4	1	1
Training-024	1.08384	39	1	1
Training-025	0.07669	19	1	2
Training-026	0.130821	5	1	1
Training-027	1.43705	88	1	1
Training-028	1.07688	14	3	1
Training-029	1.86343	7	1	1
Training-030	0.0260992	84	1	2
Training-031	0.999951	6	2	1
Training-032	0.185697	2	1	1
Training-033	1.58937	1	1	1
Training-034	1.35429	1	1	1
Training-035	1.14755	58	1	1
Training-036	1.59255	24	4	5
Training-037	1.44881	16	2	2
Training-038	0.938921	6	1	1
Training-039	0	1	1	1
Training-040	0.777854	55	1	1
Training-041	1.22265	2	1	1
Training-042	0.551689	1	2	1
Training-043	1.91485	6	2	2
Training-044	2.04374	18	7	7
Training-045	2.08135	7	5	5
Training-046	2.31115	1	3	3
Training-047	0.197287	1	1	1
Training-048	0.825637	57	1	1
Training-049	0.644458	7	1	1
Training-050	0	1	1	1
Training-051	1.73612	4	1	1
Training-052	0	2	1	2
Training-053	2.52e-05	2	1	1
Training-054	0.143908	9	1	1
Training-055	0.225155	4	1	1
Training-056	0.000259809	2	1	1
Training-057	2.00123	6	1	1
Training-058	0.537053	1	1	1
Training-059	1.83867	1	1	1
Training-060	2.24676	1	1	1
Training-061	1.71799	1	1	1
Training-062	1.54693	2	1	1
Training-063	1.85742	4	1	1
Training-064	1.68914	7	1	1
Training-065	2.39404	1	1	1
Training-066	2.15662	1	1	1
Training-067	1.39039	15	1	1
Training-068	2.06177	3	1	1
Training-069	1.88285	13	1	1
Training-070	2.03819	4	1	1
Training-071	0.313891	1	1	1
Training-072	1.43542	32	3	3
Training-073	1.84724	16	1	1
Training-074	1.98912	8	1	1
Training-075	1.95125	3	2	3
Training-076	1.10834	2	1	1
Training-077	1.68825	12	1	2
Training-078	2.18739	1	2	1
Training-079	1.64532	8	1	1
Training-080	1.97056	7	10	5
Training-081	1.8887	5	6	5
Training-082	1.87119	4	2	2
Training-083	1.29277	2	1	1
Training-084	1.59879	20	1	1
Training-085	1.0835	43	2	2
Training-086	2.04153	2	1	1
Training-087	0	1	2	1
Training-088	1.71951	15	8	8
Training-089	0.423466	15	1	1
Training-090	1.31174	2	4	1
Training-091	1.92738	32	1	1
Training-092	1.53396	3	1	1
Training-093	1.80016	4	1	1
Training-094	1.99528	11	3	3
Training-095	1.80039	4	2	2
Training-096	0.155437	10	3	7
Training-097	1.97861	1	1	1
Training-098	1.48273	7	1	1
Training-099	1.16618	1	1	1
Training-100	1.56339	1	1	1
Training-101	1.31608	84	56	91
Training-102	1.6216	1	1	1
Training-103	2.33524	1	1	1
Training-104	1.94534	17	1	1
Training-105	1.46684	5	6	2
Training-106	0.939855	16	1	5
Training-107	1.3989	4	1	1
Training-108	1.96415	22	1	1
Training-109	2.22197	10	4	4
Training-110	0.259821	1	1	1
Training-111	0.530483	1	1	1
Training-112	0.517028	7	2	1
Training-113	0.251227	3	1	1
Training-114	1.39572	13	1	1
Training-115	0.433314	8	6	2
Training-116	1.40124	13	1	1
Training-117	1.63438	3	1	1
Training-118	0.765024	10	1	1
Training-119	0.928942	1	1	1
Training-120	1.03507	1	1	1
Training-121	1.57919	1	1	1
Training-122	0.666319	4	1	1
Training-123	0.753388	1	1	1
Training-124	0.36235	2	1	1
Training-125	1.52188	51	1	1
Training-126	0.718442	1	1	1
Training-127	2.06531	1	1	1
Training-128	2.49233	12	1	1
Training-129	1.52659	1	1	1
Training-130	0.466393	3	1	1
Training-131	0.408451	5	1	1
Training-132	2.0133	22	4	5
Training-133	0.77521	3	1	1
Training-134	0.808876	2	1	1
Training-135	1.24748	22	1	1
Training-136	1.54074	1	1	1
Training-137	0.248784	4	1	1
Training-138	1.82382	43	2	2
Training-139	0.943018	212	4	71
Training-140	0.520461	3	2	1
Training-141	2.15993	1	1	1
Training-142	#N/A	#N/A	#N/A	#N/A
Training-143	0.246154	4	1	1
Training-144	1.64456	7	1	1
Training-145	0.231384	2	1	1
Training-146	1.10442	3	1	1
Training-147	0.422668	1	1	1
Training-148	1.09609	1	2	1
Training-149	1.01758	1	1	1
Training-150	0.508154	1	1	1
Training-151	1.20284	7	1	1
Training-152	1.42534	26	2	2
Training-153	0.805539	10	1	1
Training-154	1.59235	3	2	1
Training-155	0.61948	31	1	1
Training-156	0.832809	19	1	1
Training-157	0.948079	2	1	1
Training-158	1.82223	1	2	1
Training-159	2.7494	1	1	1
Training-160	0.588735	2	1	1
Training-161	0.738047	23	2	2
Training-162	0.879012	7	1	1
Training-163	1.22756	3	1	1
Training-164	0.496913	2	4	1
Training-165	0.95315	1	2	1
Training-166	0.533597	1	1	1
Training-167	1.89932	1	1	1
Training-168	1.73511	25	7	10
Training-169	0.742549	1	1	1
Training-170	1.26857	16	1	1
Training-171	0.31778	10	1	1
Training-172	0.22729	1	1	1
Training-173	0.37207	7	5	2
Training-174	1.03891	1	1	1
Training-175	0.41527	2	1	1
Training-176	0.554218	1	2	1
Training-177	0.756118	1	1	1
Training-178	0.773719	223	3	68
Training-179	0.64826	5	1	1
Training-180	1.8084	20	2	2
Training-181	0.0207891	33	1	1
Training-182	0.635921	1	1	1
Training-183	0	2	17	18
Training-184	0.630651	1	2	1
Training-185	1.73041	31	1	1
Training-186	0.993893	3	1	1
Training-187	0.816558	3	1	1
Training-188	0.0659659	4	1	1
Training-189	0.334983	1	1	1
Training-190	1.60833	21	1	1
Training-191	2.09296	9	9	9
Training-192	0.759061	7	1	1
Training-193	0.50847	18	2	1
Training-194	0.625094	22	1	1
Training-195	0.0207377	3	3	1
Training-196	1.45145	2	1	1
Training-197	1.90119	1	1	1
Training-198	0.303994	1	1	1
Training-199	0.772793	1	1	1
Training-200	1.22555	32	2	2
Training-201	1.30741	2	1	1
Training-202	0.271628	1	1	1
Training-203	0.0891938	3	1	1
Training-204	0.845302	3	1	1
Training-205	0.995129	1	1	1
Training-206	0.34625	5	1	1
Training-207	1.46347	3	2	1
Training-208	1.65505	1	1	1
Training-209	0.805628	5	1	1
Training-210	1.64804	7	1	1
Training-211	1.00263	1	1	1
Training-212	1.16447	2	2	1
Training-213	1.85803	1	1	1
Training-214	1.43162	1	1	1
Training-215	2.74184	1	2	2
Training-216	1.66097	1	1	1
Training-217	0.903413	1	1	1
Training-218	0.453814	2	1	1
Training-219	0.66044	4	1	1
Training-220	1.12596	1	2	2
Training-221	0.832701	19	1	1
Training-222	0.480371	8	9	8
Training-223	0.443478	2	1	1
Training-224	0.0885788	27	1	2
Training-225	0.368355	1	1	1
Training-226	0.81006	1	1	1
Training-227	0.743842	1	1	1
Training-228	1.34678	9	3	2
Training-229	1.27361	5	1	1
Training-230	0.871641	2	1	1
Training-231	0.736558	3	1	1
Training-232	0.768067	19	1	1
Training-233	2.08114	2	1	1
Training-234	0.31976	2	1	1
Training-235	1.00291	3	1	1
Training-236	1.56459	4	1	1
Training-237	0.0785962	1	1	1
Training-238	1.56446	7	1	1
Training-239	0.728561	2	1	1
Training-240	0.439841	1	1	1
Training-241	1.4916	1	1	1
Training-242	0.690955	1	1	1
Training-243	0.727131	1	1	1
Training-244	1.39874	3	1	1
Training-245	1.26388	11	2	1
Training-246	1.34716	1	1	1
Training-247	0.902533	11	1	1
Training-248	0.763948	18	2	2
Training-249	1.77161	1	1	1
Training-250	0.212886	3	1	1
Training-251	0.469536	1	1	1
Training-252	0.084737	1	1	1
Training-253	0.285565	1	1	1
Training-254	1.94486	1	1	1
Training-255	1.59171	1	1	1
Training-256	0.689539	4	2	2
Training-257	0.217629	2	1	1
Training-258	0.582311	88	1	1
Training-259	0.519167	1	1	1
Training-260	0.579614	2	2	2
Training-261	0.602614	69	1	1
Training-262	2.43263	2	2	1
Training-263	0.536683	1	2	1
Training-264	0.680467	1	2	1
Training-265	0.189778	1	1	1
Training-266	0.175911	1	1	1
Training-267	0.247352	1	1	1
Training-268	0.408104	1	1	1
Training-269	0.0511267	8	1	1
Training-270	0.638893	2	1	1
Training-271	1.46423	1	1	1
Training-272	0.0602809	4	1	1
Training-273	0.403661	1	1	1
Training-274	0.0160431	26	1	1
Training-275	0.91818	3	1	1
Training-276	1.61253	27	2	2
Training-277	0.49227	24	1	1
Training-278	1.07245	4	1	1
Training-279	0	231	1	2
Training-280	0.0101606	19	1	2
Training-281	0.0243802	5	1	1
Training-282	1.03022	12	1	1
Training-283	1.14685	1	1	1
Training-284	0.651818	5	5	3
Training-285	0.0509061	2	1	1
Training-286	0.389635	2	1	1
Training-287	0.135791	3	1	1
Training-288	0.100174	1	1	1
Training-289	1.62838	9	1	1
Training-290	1.6142	10	2	2
Training-291	0.971204	9	1	1
Training-292	0.0198461	2	1	1
Training-293	1.44231	3	1	1
Training-294	1.25952	4	1	1
Training-295	0.665979	1	1	1
Training-296	0.641747	3	1	1
Training-297	0.113135	15	1	1
Training-298	0.501392	1	1	1
Training-299	0.717259	2	1	1
Training-300	1.66706	2	1	1
Training-301	0.213155	1	1	1
Training-302	0.150606	1	1	1
Training-303	0.160949	1	1	1
Training-304	0.0299515	26	1	2
Training-305	0.437258	2	1	1
Training-306	1.11027	2	1	1
Training-307	2.22451	5	1	2
Training-308	0.598984	2	1	1
Training-309	1.3517	1	3	1
Training-310	0.378808	7	14	6
Training-311	0.0522481	19	1	1
Training-312	0.0940341	3	1	1
		97	242	253	No. Top Hits (#1)
		198	299	299	No. in Top 5
		236	308	306	No. in Top 10
		269	310	308	No. in Top 20

## Sheet: CASMI2016_Challenge
ID	SourceFile	ChallengeName	PRECURSOR_MZ	ION_MODE	RT	nPeaks	NAME	SMILES	INCHI	INCHIKEY	CSID	PC_CID	INPUT	DTXSID	MS-Ready DTXCID	PREFERRED_NAME	INCHIKEY	MOLECULAR_FORMULA	AVERAGE_MASS	Mismatched	Footnotes	Present in Public Release	UniChem-INPUT	UniChem-OUTPUT
1	XX834151	Challenge-001	222.023	NEGATIVE	0.803	5	5-Aminonaphthalene-2-sulfonic acid	NC1=C2C=CC(=CC2=CC=C1)S(O)(=O)=O	InChI=1S/C10H9NO3S/c11-10-3-1-2-7-6-8(15(12,13)14)4-5-9(7)10/h1-6H,11H2,(H,12,13,14)	UWPJYQYRSWYIGZ-UHFFFAOYSA-N	8101	8408	UWPJYQYRSWYIGZ-UHFFFAOYSA-N	DTXSID6059497		2-Naphthalenesulfonic acid, 5-amino-	UWPJYQYRSWYIGZ-UHFFFAOYSA-N	C10H9NO3S	223.25			X	18	18
2	XX867751	Challenge-002	286.969	NEGATIVE	1.964	6	2,7-Naphthalenedisulfonic acid	OS(=O)(=O)c1ccc2ccc(cc2c1)S(O)(=O)=O	InChI=1S/C10H8O6S2/c11-17(12,13)9-3-1-7-2-4-10(18(14,15)16)6-8(7)5-9/h1-6H,(H,11,12,13)(H,14,15,16)	VILFVXYKHXVYAB-UHFFFAOYSA-N	60073	66707	VILFVXYKHXVYAB-UHFFFAOYSA-N	DTXSID3059054		2,7-Naphthalenedisulfonic acid	VILFVXYKHXVYAB-UHFFFAOYSA-N	C10H8O6S2	288.29			X	14	14
3	XX833051	Challenge-003	223.007	NEGATIVE	2.371	5	1-Naphthol-5-sulfonic acid	OC1=CC=CC2=C(C=CC=C12)S(O)(=O)=O	InChI=1S/C10H8O4S/c11-9-5-1-4-8-7(9)3-2-6-10(8)15(12,13)14/h1-6,11H,(H,12,13,14)	YLKCHWCYYNKADS-UHFFFAOYSA-N	60378	67025	YLKCHWCYYNKADS-UHFFFAOYSA-N	DTXSID0059459		1-Naphthalenesulfonic acid, 5-hydroxy-	YLKCHWCYYNKADS-UHFFFAOYSA-N	C10H8O4S	224.23			X	12	12
4	XX845151	Challenge-004	189.947	NEGATIVE	2.379	2	Clopyralid	OC(=O)c1nc(Cl)ccc1Cl	InChI=1S/C6H3Cl2NO2/c7-3-1-2-4(8)9-5(3)6(10)11/h1-2H,(H,10,11)	HUBANNPOLNYSAD-UHFFFAOYSA-N	14797	15553	HUBANNPOLNYSAD-UHFFFAOYSA-N	DTXSID9029221		Clopyralid	HUBANNPOLNYSAD-UHFFFAOYSA-N	C6H3Cl2NO2	192			X	16	16
5	XX832851	Challenge-005	276.031	NEGATIVE	3.705	7	Azathioprine	CN1C=NC(=C1SC1=C2NC=NC2=NC=N1)[N+]([O-])=O	InChI=1S/C9H7N7O2S/c1-15-4-14-7(16(17)18)9(15)19-8-5-6(11-2-10-5)12-3-13-8/h2-4H,1H3,(H,10,11,12,13)	LMEKQMALGUDUQG-UHFFFAOYSA-N	2178	2265	LMEKQMALGUDUQG-UHFFFAOYSA-N	DTXSID4020119		Azathioprine	LMEKQMALGUDUQG-UHFFFAOYSA-N	C9H7N7O2S	277.26			X	27	27
6	XX862251	Challenge-006	194.046	NEGATIVE	3.869	5	N-Acetyl Mesalazine	CC(=O)NC1=CC=C(O)C(=C1)C(O)=O	InChI=1S/C9H9NO4/c1-5(11)10-6-2-3-8(12)7(4-6)9(13)14/h2-4,12H,1H3,(H,10,11)(H,13,14)	GEFDRROBUCULOD-UHFFFAOYSA-N	58958	65512	GEFDRROBUCULOD-UHFFFAOYSA-N	DTXSID80199002		N-Acetyl-5-aminosalicylic acid	GEFDRROBUCULOD-UHFFFAOYSA-N	C9H9NO4	195.174			X	17	17
7	XX861951	Challenge-007	216.07	NEGATIVE	5.838	6	Captopril	C[C@H](CS)C(=O)N1CCC[C@H]1C(O)=O	InChI=1S/C9H15NO3S/c1-6(5-14)8(11)10-4-2-3-7(10)9(12)13/h6-7,14H,2-5H2,1H3,(H,12,13)/t6-,7+/m1/s1	FAKRSMQSSFJEIM-RQJHMYQMSA-N	40130	44093	FAKRSMQSSFJEIM-RQJHMYQMSA-N	DTXSID1037197		Captopril	FAKRSMQSSFJEIM-RQJHMYQMSA-N	C9H15NO3S	217.28			X	29	29
7.1													FAKRSMQSSFJEIM-RQJHMYQMSA-N	DTXSID60212642		Epicaptopril	FAKRSMQSSFJEIM-BQBZGAKWSA-N	C9H15NO3S	217.28	X		X	29	13
7.2													FAKRSMQSSFJEIM-RQJHMYQMSA-N	DTXSID80512156		1-(2-Methyl-3-sulfanylpropanoyl)-L-proline	FAKRSMQSSFJEIM-MLWJPKLSSA-N	C9H15NO3S	217.28	X		X	29	7
8	XX832751	Challenge-008	351.072	NEGATIVE	5.946	10	4-Methylumbelliferyl glucuronide	CC1=CC(=O)OC2=CC(O[C@@H]3O[C@@H]([C@H](O)[C@H](O)[C@H]3O)C(O)=O)=CC=C12	InChI=1S/C16H16O9/c1-6-4-10(17)24-9-5-7(2-3-8(6)9)23-16-13(20)11(18)12(19)14(25-16)15(21)22/h2-5,11-14,16,18-20H,1H3,(H,21,22)/t11-,12+,13+,14-,16+/m0/s1	ARQXEQLMMNGFDU-SQCNAZHOSA-N	2015562	2733792	ARQXEQLMMNGFDU-SQCNAZHOSA-N	DTXSID10891502		4-Methylumbelliferyl glucuronide	ARQXEQLMMNGFDU-JHZZJYKESA-N	C16H16O9	352.295	X	3	X	4	14
8.1													ARQXEQLMMNGFDU-SQCNAZHOSA-N	DTXSID10985697		4-Methyl-2-oxo-2H-1-benzopyran-7-yl hexopyranosiduronic acid	ARQXEQLMMNGFDU-ZHMBSYLPSA-N	C16H16O9	352.295	X		X	4	9
8.2													ARQXEQLMMNGFDU-SQCNAZHOSA-N	DTXSID30858117		4-Methyl-2-oxo-2H-1-benzopyran-7-yl alpha-D-galactopyranosiduronic acid	ARQXEQLMMNGFDU-ADVQIIOHSA-N	C16H16O9	352.295	X		X	4	3
9	XX845551	Challenge-009	248.001	NEGATIVE	5.97	13	Clothianidin	CN=C(NCC1=CN=C(Cl)S1)N[N+]([O-])=O	InChI=1S/C6H8ClN5O2S/c1-8-6(11-12(13)14)10-3-4-2-9-5(7)15-4/h2H,3H2,1H3,(H2,8,10,11)	PGOOBECODWQEAB-UHFFFAOYSA-N	184723	213027	PGOOBECODWQEAB-UHFFFAOYSA-N	DTXSID2034465		Clothianidin	PGOOBECODWQEAB-UHFFFAOYSA-N	C6H8ClN5O2S	249.67			X	17	17
10	XX882651	Challenge-010	213.964	NEGATIVE	6.954	3	2-Benzothiazolesulfonic acid	OS(=O)(=O)C1=NC2=CC=CC=C2S1	InChI=1S/C7H5NO3S2/c9-13(10,11)7-8-5-3-1-2-4-6(5)12-7/h1-4H,(H,9,10,11)	ZCXGMSGCBDSEOY-UHFFFAOYSA-N	28443	30647	ZCXGMSGCBDSEOY-UHFFFAOYSA-N	DTXSID80240528		Benzothiazole-2-sulfonic acid	ZCXGMSGCBDSEOY-UHFFFAOYSA-N	C7H5NO3S2	215.24			X	10	10
11	XX859851	Challenge-011	305.097	NEGATIVE	7.17	6	Fluconazole	OC(Cn1cncn1)(Cn1cncn1)c1ccc(F)cc1F	InChI=1S/C13H12F2N6O/c14-10-1-2-11(12(15)3-10)13(22,4-20-8-16-6-18-20)5-21-9-17-7-19-21/h1-3,6-9,22H,4-5H2	RFHAOTPXVQNOHP-UHFFFAOYSA-N	3248	3365	RFHAOTPXVQNOHP-UHFFFAOYSA-N	DTXSID3020627		Fluconazole	RFHAOTPXVQNOHP-UHFFFAOYSA-N	C13H12F2N6O	306.277			X	28	28
12	XX818851	Challenge-012	327.171	NEGATIVE	7.247	20	Labetalol	CC(CCC1=CC=CC=C1)NCC(O)C1=CC(C(N)=O)=C(O)C=C1	InChI=1S/C19H24N2O3/c1-13(7-8-14-5-3-2-4-6-14)21-12-18(23)15-9-10-17(22)16(11-15)19(20)24/h2-6,9-11,13,18,21-23H,7-8,12H2,1H3,(H2,20,24)	SGUAFYQXFOLMHL-UHFFFAOYSA-N	3734	3869	SGUAFYQXFOLMHL-UHFFFAOYSA-N	DTXSID2023191		Labetalol	SGUAFYQXFOLMHL-UHFFFAOYSA-N	C19H24N2O3	328.412		1	X	23	23
12.1											4532295	5385077	SGUAFYQXFOLMHL-UHFFFAOYSA-N	DTXSID2043828		(R,R)-Dilevalol	SGUAFYQXFOLMHL-ACJLOTCBSA-N	C19H24N2O3	328.412	X		X	23	17
12.2											91589	101359	SGUAFYQXFOLMHL-UHFFFAOYSA-N	DTXSID90222779		(R*,S*)-(1)-5-(1-Hydroxy-2-((1-methyl-3-phenylpropyl)amino)ethyl)salicylamide	SGUAFYQXFOLMHL-UGSOOPFHSA-N	C19H24N2O3	328.412	X		X	23	7
13	XX850551	Challenge-013	469.159	NEGATIVE	7.348	22	7-Hydroxymethotrexat	CN(CC1=Nc2c(N)nc(N)nc2NC1=O)c1ccc(cc1)C(=O)NC(CCC(O)=O)C(O)=O	InChI=1S/C20H22N8O6/c1-28(8-12-18(32)26-16-14(23-12)15(21)25-20(22)27-16)10-4-2-9(3-5-10)17(31)24-11(19(33)34)6-7-13(29)30/h2-5,11H,6-8H2,1H3,(H,24,31)(H,29,30)(H,33,34)(H5,21,22,25,26,27,32)	HODZDDDNGRLGSI-UHFFFAOYSA-N	58771	65280	HODZDDDNGRLGSI-UHFFFAOYSA-N	DTXSID70891503		7-Hydroxymethotrexate	HODZDDDNGRLGSI-NSHDSACASA-N	C20H22N8O6	470.446			X	1	13
14	XX854355	Challenge-014	195.046	NEGATIVE	7.644	3	4-Fluorobenzoylpropionic acid	OC(=O)CCC(=O)C1=CC=C(F)C=C1	InChI=1S/C10H9FO3/c11-8-3-1-7(2-4-8)9(12)5-6-10(13)14/h1-4H,5-6H2,(H,13,14)	WUYWHIAAQYQKPP-UHFFFAOYSA-N	3039	3151	WUYWHIAAQYQKPP-UHFFFAOYSA-N	DTXSID30190084		beta-(4-Fluorobenzoyl)propionic acid	WUYWHIAAQYQKPP-UHFFFAOYSA-N	C10H9FO3	196.177			X	14	14
15	XX858951	Challenge-015	294.055	NEGATIVE	7.722	5	N4-Acetylsulfamethoxazole	CC(=O)NC1=CC=C(C=C1)S(=O)(=O)NC1=NOC(C)=C1	InChI=1S/C12H13N3O4S/c1-8-7-12(14-19-8)15-20(17,18)11-5-3-10(4-6-11)13-9(2)16/h3-7H,1-2H3,(H,13,16)(H,14,15)	GXPIUNZCALHVBA-UHFFFAOYSA-N	5132	5323	GXPIUNZCALHVBA-UHFFFAOYSA-N	DTXSID8049044		N-Acetyl sulfamethoxazole	GXPIUNZCALHVBA-UHFFFAOYSA-N	C12H13N3O4S	295.31			X	18	18
16	XX851751	Challenge-016	424.155	NEGATIVE	7.75	7	Domperidone	ClC1=CC2=C(C=C1)N(C1CCN(CCCN3C(=O)NC4=C3C=CC=C4)CC1)C(=O)N2	InChI=1S/C22H24ClN5O2/c23-15-6-7-20-18(14-15)25-22(30)28(20)16-8-12-26(13-9-16)10-3-11-27-19-5-2-1-4-17(19)24-21(27)29/h1-2,4-7,14,16H,3,8-13H2,(H,24,29)(H,25,30)	FGXWKSZFVQUSTL-UHFFFAOYSA-N	76536	84843	FGXWKSZFVQUSTL-UHFFFAOYSA-N	DTXSID1045116		Domperidone	FGXWKSZFVQUSTL-UHFFFAOYSA-N	C22H24ClN5O2	425.92			X	25	25
17	XX854253	Challenge-017	309.066	NEGATIVE	7.996	6	Sulfadimethoxine	COC1=CC(NS(=O)(=O)C2=CC=C(N)C=C2)=NC(OC)=N1	InChI=1S/C12H14N4O4S/c1-19-11-7-10(14-12(15-11)20-2)16-21(17,18)9-5-3-8(13)4-6-9/h3-7H,13H2,1-2H3,(H,14,15,16)	ZZORFUFYDOWNEF-UHFFFAOYSA-N	4433	4594	ZZORFUFYDOWNEF-UHFFFAOYSA-N	DTXSID1023607		Sulfadimethoxine	ZZORFUFYDOWNEF-UHFFFAOYSA-N	C12H14N4O4S	310.33			X	23	23
18	XX832451	Challenge-018	254.997	NEGATIVE	8.138	5	4-Methylumbelliferyl sulfate	CC1=CC(=O)OC2=CC(OS(O)(=O)=O)=CC=C12	InChI=1S/C10H8O6S/c1-6-4-10(11)15-9-5-7(2-3-8(6)9)16-17(12,13)14/h2-5H,1H3,(H,12,13,14)	FUYLLJCBCKRIAL-UHFFFAOYSA-N	67856	75318	FUYLLJCBCKRIAL-UHFFFAOYSA-N	DTXSID60864564		4-Methylumbelliferyl sulfate	FUYLLJCBCKRIAL-UHFFFAOYSA-N	C10H8O6S	256.23			X	15	15
19	XX833453	Challenge-019	344.107	NEGATIVE	8.138	4	Omeprazole	COC1=CC=C2N=C(NC2=C1)S(=O)CC1=NC=C(C)C(OC)=C1C	InChI=1S/C17H19N3O3S/c1-10-8-18-15(11(2)16(10)23-4)9-24(21)17-19-13-6-5-12(22-3)7-14(13)20-17/h5-8H,9H2,1-4H3,(H,19,20)	SUBDBMMJDZJVOS-UHFFFAOYSA-N	4534998	5388962	SUBDBMMJDZJVOS-UHFFFAOYSA-N	DTXSID6021080		Omeprazole	SUBDBMMJDZJVOS-UHFFFAOYSA-N	C17H19N3O3S	345.42		1	X	29	29
19.1													SUBDBMMJDZJVOS-UHFFFAOYSA-N	DTXSID4044292		Esomeprazole	SUBDBMMJDZJVOS-DEOSSOPVSA-N	C17H19N3O3S	345.42	X		X	29	19
20	XX823251	Challenge-020	193.051	NEGATIVE	8.186	7	Monoethyl phthalate	CCOC(=O)C1=CC=CC=C1C(O)=O	InChI=1S/C10H10O4/c1-2-14-10(13)8-6-4-3-5-7(8)9(11)12/h3-6H,2H2,1H3,(H,11,12)	YWWHKOHZGJFMIE-UHFFFAOYSA-N	13842573	7808	YWWHKOHZGJFMIE-UHFFFAOYSA-N	DTXSID3052696		Monoethyl phthalate	YWWHKOHZGJFMIE-UHFFFAOYSA-N	C10H10O4	194.186			X	14	14
21	XX861651	Challenge-021	375.192	NEGATIVE	8.189	8	Enalapril	CCOC(=O)[C@H](CCc1ccccc1)N[C@@H](C)C(=O)N1CCC[C@H]1C(O)=O	InChI=1S/C20H28N2O5/c1-3-27-20(26)16(12-11-15-8-5-4-6-9-15)21-14(2)18(23)22-13-7-10-17(22)19(24)25/h4-6,8-9,14,16-17,21H,3,7,10-13H2,1-2H3,(H,24,25)/t14-,16-,17-/m0/s1	GBXSMTUPTTWBMN-XIRDDKMYSA-N	31608	34312	GBXSMTUPTTWBMN-XIRDDKMYSA-N	DTXSID5022982		Enalapril	GBXSMTUPTTWBMN-XIRDDKMYSA-N	C20H28N2O5	376.453			X	23	23
21.1													GBXSMTUPTTWBMN-XIRDDKMYSA-N	DTXSID10585151		N-[(2S)-1-Ethoxy-1-oxo-4-phenylbutan-2-yl]-L-alanyl-D-proline	GBXSMTUPTTWBMN-BHYGNILZSA-N	C20H28N2O5	376.453	X		X	23	6
22	XX865051	Challenge-022	170.945	NEGATIVE	8.428	2	4-Bromophenol	Oc1ccc(Br)cc1	InChI=1S/C6H5BrO/c7-5-1-3-6(8)4-2-5/h1-4,8H	GZFGOTFRPZRKDS-UHFFFAOYSA-N	99300	110634	GZFGOTFRPZRKDS-UHFFFAOYSA-N	DTXSID3051543		4-Bromophenol	GZFGOTFRPZRKDS-UHFFFAOYSA-N	C6H5BrO	173.009			X	22	22
23	XX858353	Challenge-023	251.083	NEGATIVE	8.487	6	2-Hydroxycarbamazepine	NC(=O)N1c2ccccc2CC(=O)c2ccccc12	InChI=1S/C15H12N2O2/c16-15(19)17-12-7-3-1-5-10(12)9-14(18)11-6-2-4-8-13(11)17/h1-8H,9H2,(H2,16,19)	CTRLABGOLIVAIY-UHFFFAOYSA-N	4859	5035	CTRLABGOLIVAIY-UHFFFAOYSA-N	DTXSID0045703		Oxcarbazepine	CTRLABGOLIVAIY-UHFFFAOYSA-N	C15H12N2O2	252.273			X	27	27
24	XX852853	Challenge-024	487.213	NEGATIVE	8.499	16	Vardenafil	CCCC1=NC(C)=C2N1NC(=NC2=O)C1=CC(=CC=C1OCC)S(=O)(=O)N1CCN(CC)CC1	InChI=1S/C23H32N6O4S/c1-5-8-20-24-16(4)21-23(30)25-22(26-29(20)21)18-15-17(9-10-19(18)33-7-3)34(31,32)28-13-11-27(6-2)12-14-28/h9-10,15H,5-8,11-14H2,1-4H3,(H,25,26,30)	SECKRCOLJRRGGV-UHFFFAOYSA-N	7399	7683	SECKRCOLJRRGGV-UHFFFAOYSA-N	DTXSID3048318		Vardenafil	SECKRCOLJRRGGV-UHFFFAOYSA-N	C23H32N6O4S	488.61			X	24	24
25	XX853653	Challenge-025	472.159	NEGATIVE	8.649	28	Raloxifene	Oc1ccc(cc1)-c1sc2cc(O)ccc2c1C(=O)c1ccc(OCCN2CCCCC2)cc1	InChI=1S/C28H27NO4S/c30-21-8-4-20(5-9-21)28-26(24-13-10-22(31)18-25(24)34-28)27(32)19-6-11-23(12-7-19)33-17-16-29-14-2-1-3-15-29/h4-13,18,30-31H,1-3,14-17H2	GZUITABIAKMVPG-UHFFFAOYSA-N	8253	8571	GZUITABIAKMVPG-UHFFFAOYSA-N	DTXSID3023550		Raloxifene	GZUITABIAKMVPG-UHFFFAOYSA-N	C28H27NO4S	473.59			X	26	26
26	XX825651	Challenge-026	211.972	NEGATIVE	8.72	2	4'-Bromacetanilide	CC(=O)NC1=CC=C(Br)C=C1	InChI=1S/C8H8BrNO/c1-6(11)10-8-4-2-7(9)3-5-8/h2-5H,1H3,(H,10,11)	MSLICLMCQYQNPK-UHFFFAOYSA-N	13846749	8434	MSLICLMCQYQNPK-UHFFFAOYSA-N	DTXSID6059283		Acetamide, N-(4-bromophenyl)-	MSLICLMCQYQNPK-UHFFFAOYSA-N	C8H8BrNO	214.062			X	16	16
27	XX833151	Challenge-027	245.046	NEGATIVE	8.846	13	2,2',4,4'-Tetrahydroxybenzophenone	OC1=CC(O)=C(C=C1)C(=O)C1=C(O)C=C(O)C=C1	InChI=1S/C13H10O5/c14-7-1-3-9(11(16)5-7)13(18)10-4-2-8(15)6-12(10)17/h1-6,14-17H	WXNRYSGJLQFHBR-UHFFFAOYSA-N	10432	10894	WXNRYSGJLQFHBR-UHFFFAOYSA-N	DTXSID5041306		2,2',4,4'-Tetrahydroxybenzophenone	WXNRYSGJLQFHBR-UHFFFAOYSA-N	C13H10O5	246.218			X	18	18
28	XX863551	Challenge-028	165.056	NEGATIVE	8.93	4	Ethylparaben	CCOC(=O)c1ccc(O)cc1	InChI=1S/C9H10O3/c1-2-12-9(11)7-3-5-8(10)6-4-7/h3-6,10H,2H2,1H3	NUVBSKCKDOMJSU-UHFFFAOYSA-N	3890	4030	NUVBSKCKDOMJSU-UHFFFAOYSA-N	DTXSID9022528		Ethylparaben	NUVBSKCKDOMJSU-UHFFFAOYSA-N	C9H10O3	166.176			X	23	23
29	XX805752	Challenge-029	218.931	NEGATIVE	9.312	2	4-Iodphenol	OC1=CC=C(I)C=C1	InChI=1S/C6H5IO/c7-5-1-3-6(8)4-2-5/h1-4,8H	VSMDINRNYYEDRN-UHFFFAOYSA-N	8140	8449	VSMDINRNYYEDRN-UHFFFAOYSA-N	DTXSID4052186		4-Iodophenol	VSMDINRNYYEDRN-UHFFFAOYSA-N	C6H5IO	220.009			X	18	18
30	XX853455	Challenge-030	294.088	NEGATIVE	9.737	3	Mebendazole	COC(=O)Nc1nc2ccc(cc2[nH]1)C(=O)c1ccccc1	InChI=1S/C16H13N3O3/c1-22-16(21)19-15-17-12-8-7-11(9-13(12)18-15)14(20)10-5-3-2-4-6-10/h2-9H,1H3,(H2,17,18,19,21)	OPXLLQIJSORQAM-UHFFFAOYSA-N	627838	719344	OPXLLQIJSORQAM-UHFFFAOYSA-N	DTXSID4040682		Mebendazole	OPXLLQIJSORQAM-UHFFFAOYSA-N	C16H13N3O3	295.298			X	24	24
31	XX864251	Challenge-031	160.957	NEGATIVE	9.943	3	2,4-Dichlorophenol	Oc1ccc(Cl)cc1Cl	InChI=1S/C6H4Cl2O/c7-4-1-2-6(9)5(8)3-4/h1-3,9H	HFZWRUODUSTPEG-UHFFFAOYSA-N	16612	17570	HFZWRUODUSTPEG-UHFFFAOYSA-N	DTXSID1020439		2,4-Dichlorophenol	HFZWRUODUSTPEG-UHFFFAOYSA-N	C6H4Cl2O	163			X	21	21
32	XX821753	Challenge-032	210.005	NEGATIVE	9.968	3	6-Ethoxy-2-mercaptobenzothiazole	CCOC1=CC=C2N=C(S)SC2=C1	InChI=1S/C9H9NOS2/c1-2-11-6-3-4-7-8(5-6)13-9(12)10-7/h3-5H,2H2,1H3,(H,10,12)	HOASVNMVYBSLSU-UHFFFAOYSA-N	103124	115255	HOASVNMVYBSLSU-UHFFFAOYSA-N	DTXSID2059512		2(3H)-Benzothiazolethione, 6-ethoxy-	HOASVNMVYBSLSU-UHFFFAOYSA-N	C9H9NOS2	211.3			X	13	13
33	XX804853	Challenge-033	217.033	NEGATIVE	9.989	2	4,4'-Thiodiphenol	OC1=CC=C(SC2=CC=C(O)C=C2)C=C1	InChI=1S/C12H10O2S/c13-9-1-5-11(6-2-9)15-12-7-3-10(14)4-8-12/h1-8,13-14H	VWGKEVWFBOUAND-UHFFFAOYSA-N	6907	7175	VWGKEVWFBOUAND-UHFFFAOYSA-N	DTXSID9047960		4,4'-Thiodiphenol	VWGKEVWFBOUAND-UHFFFAOYSA-N	C12H10O2S	218.27			X	17	17
34	XX832552	Challenge-034	445.187	NEGATIVE	10.067	8	Estrone-3-(beta-D-glucuronide)	C[C@]12CC[C@H]3[C@@H](CCC4=C3C=CC(O[C@@H]3O[C@@H]([C@@H](O)[C@H](O)[C@H]3O)C(O)=O)=C4)[C@@H]1CCC2=O	InChI=1S/C24H30O8/c1-24-9-8-14-13-5-3-12(10-11(13)2-4-15(14)16(24)6-7-17(24)25)31-23-20(28)18(26)19(27)21(32-23)22(29)30/h3,5,10,14-16,18-21,23,26-28H,2,4,6-9H2,1H3,(H,29,30)/t14-,15-,16+,18+,19+,20-,21+,23-,24+/m1/s1	FJAZVHYPASAQKM-JBAURARKSA-N	154427	177355	FJAZVHYPASAQKM-JBAURARKSA-N	DTXSID20891497		Estrone-3-glucuronide	FJAZVHYPASAQKM-JBAURARKSA-N	C24H30O8	446.496			X	19	19
35	XX864653	Challenge-035	179.071	NEGATIVE	10.136	3	Propylparaben	CCCOC(=O)c1ccc(O)cc1	InChI=1S/C10H12O3/c1-2-7-13-10(12)8-3-5-9(11)6-4-8/h3-6,11H,2,7H2,1H3	QELSKZZBTMNZEB-UHFFFAOYSA-N	1441	1486	QELSKZZBTMNZEB-UHFFFAOYSA-N	DTXSID4022527		Propylparaben	QELSKZZBTMNZEB-UHFFFAOYSA-N	C10H12O3	180.203			X	23	23
36	XX838751	Challenge-036	397.082	NEGATIVE	10.186	4	Propoxycarbazone	CCCOC1=NN(C(=O)NS(=O)(=O)C2=CC=CC=C2C(=O)OC)C(=O)N1C	InChI=1S/C15H18N4O7S/c1-4-9-26-14-16-19(15(22)18(14)2)13(21)17-27(23,24)11-8-6-5-7-10(11)12(20)25-3/h5-8H,4,9H2,1-3H3,(H,17,21)	JTHMVYBOQLDDIY-UHFFFAOYSA-N	59391	65999	JTHMVYBOQLDDIY-UHFFFAOYSA-N	DTXSID8037704		Propoxycarbazone	JTHMVYBOQLDDIY-UHFFFAOYSA-N	C15H18N4O7S	398.39			X	12	12
37	XX837851	Challenge-037	218.962	NEGATIVE	10.262	3	2,4-Dichlorophenoxyacetic acid	OC(=O)COc1ccc(Cl)cc1Cl	InChI=1S/C8H6Cl2O3/c9-5-1-2-7(6(10)3-5)13-4-8(11)12/h1-3H,4H2,(H,11,12)	OVSKIKFHRZPJSS-UHFFFAOYSA-N	83306	92272	OVSKIKFHRZPJSS-UHFFFAOYSA-N	DTXSID0020442		2,4-Dichlorophenoxyacetic acid	OVSKIKFHRZPJSS-UHFFFAOYSA-N	C8H6Cl2O3	221.03			X	21	21
38	XX819151	Challenge-038	513.23	NEGATIVE	10.327	19	Telmisartan	CCCC1=Nc2c(C)cc(C3=Nc4ccccc4N3C)cc2N1Cc1ccc(-c2ccccc2C(O)=O)cc1	InChI=1S/C33H30N4O2/c1-4-9-30-35-31-21(2)18-24(32-34-27-12-7-8-13-28(27)36(32)3)19-29(31)37(30)20-22-14-16-23(17-15-22)25-10-5-6-11-26(25)33(38)39/h5-8,10-19H,4,9,20H2,1-3H3,(H,38,39)	RMMXLENWKUUMAY-UHFFFAOYSA-N	6935	7204	RMMXLENWKUUMAY-UHFFFAOYSA-N	DTXSID8023636		Telmisartan	RMMXLENWKUUMAY-UHFFFAOYSA-N	C33H30N4O2	514.629			X	29	29
39	XX823351	Challenge-039	221.082	NEGATIVE	10.353	14	Monoisobutyl phthalate	CC(C)COC(=O)C1=CC=CC=C1C(O)=O	InChI=1S/C12H14O4/c1-8(2)7-16-12(15)10-6-4-3-5-9(10)11(13)14/h3-6,8H,7H2,1-2H3,(H,13,14)	RZJSUWQGFCHNFS-UHFFFAOYSA-N	29430	31736	RZJSUWQGFCHNFS-UHFFFAOYSA-N	DTXSID5052701		Monoisobutyl phthalate	RZJSUWQGFCHNFS-UHFFFAOYSA-N	C12H14O4	222.24			X	12	12
40	XX842156	Challenge-040	199.017	NEGATIVE	10.378	5	MCPA	Cc1cc(Cl)ccc1OCC(O)=O	InChI=1S/C9H9ClO3/c1-6-4-7(10)2-3-8(6)13-5-9(11)12/h2-4H,5H2,1H3,(H,11,12)	WHKUVVPPKQRRBV-UHFFFAOYSA-N	11510	12005	WHKUVVPPKQRRBV-UHFFFAOYSA-N	DTXSID4024195		MCPA	WHKUVVPPKQRRBV-UHFFFAOYSA-N	C9H9ClO3	200.62			X	18	18
41	XX823154	Challenge-041	255.066	NEGATIVE	10.562	17	Monobenzyl phthalate	OC(=O)C1=CC=CC=C1C(=O)OCC1=CC=CC=C1	InChI=1S/C15H12O4/c16-14(17)12-8-4-5-9-13(12)15(18)19-10-11-6-2-1-3-7-11/h1-9H,10H2,(H,16,17)	XIKIUQUXDNHBFR-UHFFFAOYSA-N	11303	11796	XIKIUQUXDNHBFR-UHFFFAOYSA-N	DTXSID9043938		Monobenzyl phthalate	XIKIUQUXDNHBFR-UHFFFAOYSA-N	C15H12O4	256.257			X	16	16
42	XX800653	Challenge-042	248.856	NEGATIVE	10.665	2	2,4-Dibromphenol	OC1=C(Br)C=C(Br)C=C1	InChI=1S/C6H4Br2O/c7-4-1-2-6(9)5(8)3-4/h1-3,9H	FAXWFCTVSHEODL-UHFFFAOYSA-N	49398	54687	FAXWFCTVSHEODL-UHFFFAOYSA-N	DTXSID1052290		2,4-Dibromophenol	FAXWFCTVSHEODL-UHFFFAOYSA-N	C6H4Br2O	251.905			X	22	22
43	XX814453	Challenge-043	223.04	NEGATIVE	10.718	2	2-Hydroxyanthraquinone	OC1=CC2=C(C=C1)C(=O)C1=CC=CC=C1C2=O	InChI=1S/C14H8O3/c15-8-5-6-11-12(7-8)14(17)10-4-2-1-3-9(10)13(11)16/h1-7,15H	GCDBEYOJCZLKMC-UHFFFAOYSA-N	6056	6293	GCDBEYOJCZLKMC-UHFFFAOYSA-N	DTXSID4049327		2-Hydroxyanthraquinone	GCDBEYOJCZLKMC-UHFFFAOYSA-N	C14H8O3	224.215			X	18	18
44	XX855853	Challenge-044	423.239	NEGATIVE	10.829	44	Pravastatin	CC[C@H](C)C(=O)O[C@H]1C[C@H](O)C=C2C=C[C@H](C)[C@H](CC[C@@H](O)C[C@@H](O)CC(O)=O)[C@@H]12	InChI=1S/C23H36O7/c1-4-13(2)23(29)30-20-11-17(25)9-15-6-5-14(3)19(22(15)20)8-7-16(24)10-18(26)12-21(27)28/h5-6,9,13-14,16-20,22,24-26H,4,7-8,10-12H2,1-3H3,(H,27,28)/t13-,14-,16+,17+,18+,19-,20-,22-/m0/s1	TUZYXOIXSAXUGO-PZAWKZKUSA-N	2116	2201	TUZYXOIXSAXUGO-PZAWKZKUSA-N	DTXSID6023498		Pravastatin	TUZYXOIXSAXUGO-PZAWKZKUSA-N	C23H36O7	424.534			X	26	26
45	XX802851	Challenge-045	239.035	NEGATIVE	10.874	7	Alizarin	OC1=CC=C2C(=O)C3=CC=CC=C3C(=O)C2=C1O	InChI=1S/C14H8O4/c15-10-6-5-9-11(14(10)18)13(17)8-4-2-1-3-7(8)12(9)16/h1-6,15,18H	RGCKGOZRHPZPFP-UHFFFAOYSA-N	12722	13282	RGCKGOZRHPZPFP-UHFFFAOYSA-N	DTXSID5045960		Alizarin	RGCKGOZRHPZPFP-UHFFFAOYSA-N	C14H8O4	240.214			X	23	23
46	XX802652	Challenge-046	221.061	NEGATIVE	11.007	3	9-Anthracenecarboxylic acid	OC(=O)C1=C2C=CC=CC2=CC2=CC=CC=C12	InChI=1S/C15H10O2/c16-15(17)14-12-7-3-1-5-10(12)9-11-6-2-4-8-13(11)14/h1-9H,(H,16,17)	XGWFJBFNAQHLEF-UHFFFAOYSA-N	830	853	XGWFJBFNAQHLEF-UHFFFAOYSA-N	DTXSID7049427		9-Anthracenecarboxylic acid	XGWFJBFNAQHLEF-UHFFFAOYSA-N	C15H10O2	222.243			X	18	18
47	XX822551	Challenge-047	249.032	NEGATIVE	11.08	3	Diphenyl phosphate	OP(=O)(OC1=CC=CC=C1)OC1=CC=CC=C1	InChI=1S/C12H11O4P/c13-17(14,15-11-7-3-1-4-8-11)16-12-9-5-2-6-10-12/h1-10H,(H,13,14)	ASMQGLCHMVWBQR-UHFFFAOYSA-N	8120	8427	ASMQGLCHMVWBQR-UHFFFAOYSA-N	DTXSID1048207		Diphenyl phosphate	ASMQGLCHMVWBQR-UHFFFAOYSA-N	C12H11O4P	250.19			X	15	15
48	XX852253	Challenge-048	775.679	NEGATIVE	11.088	4	Thyroxine	NC(CC1=CC(I)=C(OC2=CC(I)=C(O)C(I)=C2)C(I)=C1)C(O)=O	InChI=1S/C15H11I4NO4/c16-8-4-7(5-9(17)13(8)21)24-14-10(18)1-6(2-11(14)19)3-12(20)15(22)23/h1-2,4-5,12,21H,3,20H2,(H,22,23)	XUIIKFGFIJCVMT-UHFFFAOYSA-N	2445	2541	XUIIKFGFIJCVMT-UHFFFAOYSA-N	DTXSID0023662		DL-Thyroxine	XUIIKFGFIJCVMT-UHFFFAOYSA-N	C15H11I4NO4	776.874		1	X	17	17
48.1													XUIIKFGFIJCVMT-UHFFFAOYSA-N	DTXSID60199000		Dextrothyroxine	XUIIKFGFIJCVMT-GFCCVEGCSA-N	C15H11I4NO4	776.874	X		X	17	23
48.2													XUIIKFGFIJCVMT-UHFFFAOYSA-N	DTXSID8023214		Levothyroxine	XUIIKFGFIJCVMT-LBPRGKRZSA-N	C15H11I4NO4	776.874	X		X	17	29
49	XX839351	Challenge-049	232.978	NEGATIVE	11.207	3	Dichlorprop	CC(Oc1ccc(Cl)cc1Cl)C(O)=O	InChI=1S/C9H8Cl2O3/c1-5(9(12)13)14-8-3-2-6(10)4-7(8)11/h2-5H,1H3,(H,12,13)	MZHCENGPTKEIGP-UHFFFAOYSA-N	3280	3397	MZHCENGPTKEIGP-UHFFFAOYSA-N	DTXSID0020440		Dichlorprop	MZHCENGPTKEIGP-UHFFFAOYSA-N	C9H8Cl2O3	235.06		1	X	15	15
49.1													MZHCENGPTKEIGP-UHFFFAOYSA-N	DTXSID00164838		Dichlorprop, (-)-	MZHCENGPTKEIGP-YFKPBYRVSA-N	C9H8Cl2O3	235.06	X		X	15	13
49.2													MZHCENGPTKEIGP-UHFFFAOYSA-N	DTXSID0034851		Dichlorprop-P	MZHCENGPTKEIGP-RXMQYKEDSA-N	C9H8Cl2O3	235.06	X		X	15	16
50	XX818251	Challenge-050	439.152	NEGATIVE	11.262	44	Candesartan	CCOC1=Nc2cccc(C(O)=O)c2N1Cc1ccc(-c2ccccc2C2NN=NN=2)cc1	InChI=1S/C24H20N6O3/c1-2-33-24-25-20-9-5-8-19(23(31)32)21(20)30(24)14-15-10-12-16(13-11-15)17-6-3-4-7-18(17)22-26-28-29-27-22/h3-13H,2,14H2,1H3,(H,31,32)(H,26,27,28,29)	HTQMVQVXFRQIKW-UHFFFAOYSA-N	33326	36242	HTQMVQVXFRQIKW-UHFFFAOYSA-N	DTXSID0022725		Candesartan	HTQMVQVXFRQIKW-UHFFFAOYSA-N	C24H20N6O3	440.463			X	24	24
51	XX856754	Challenge-051	275.065	NEGATIVE	11.263	22	Flutamide	CC(C)C(=O)Nc1ccc(c(c1)C(F)(F)F)[N+]([O-])=O	InChI=1S/C11H11F3N2O3/c1-6(2)10(17)15-7-3-4-9(16(18)19)8(5-7)11(12,13)14/h3-6H,1-2H3,(H,15,17)	MKXKFYHWDHIYRV-UHFFFAOYSA-N	4351	4507	MKXKFYHWDHIYRV-UHFFFAOYSA-N	DTXSID7032004		Flutamide	MKXKFYHWDHIYRV-UHFFFAOYSA-N	C11H11F3N2O3	276.215			X	28	28
52	XX848553	Challenge-052	282.009	NEGATIVE	11.605	8	Procymidone	CC12CC1(C)C(=O)N(C2=O)c1cc(Cl)cc(Cl)c1	InChI=1S/C13H11Cl2NO2/c1-12-6-13(12,2)11(18)16(10(12)17)9-4-7(14)3-8(15)5-9/h3-5H,6H2,1-2H3	QXJKBPAVAHBARF-UHFFFAOYSA-N	6431	6683	QXJKBPAVAHBARF-UHFFFAOYSA-N	DTXSID9033923		Procymidone	QXJKBPAVAHBARF-UHFFFAOYSA-N	C13H11Cl2NO2	284.14			X	15	15
53	XX849851	Challenge-053	359.125	NEGATIVE	11.651	56	Nitrendipin	CCOC(=O)C1=C(C)NC(C)=C(C1C1=CC=CC(=C1)[N+]([O-])=O)C(=O)OC	InChI=1S/C18H20N2O6/c1-5-26-18(22)15-11(3)19-10(2)14(17(21)25-4)16(15)12-7-6-8-13(9-12)20(23)24/h6-9,16,19H,5H2,1-4H3	PVHUJELLJLJGLN-UHFFFAOYSA-N	34065	37123	PVHUJELLJLJGLN-UHFFFAOYSA-N	DTXSID0023373		Nitrendipine	PVHUJELLJLJGLN-UHFFFAOYSA-N	C18H20N2O6	360.366		1	X	22	22
53.1													PVHUJELLJLJGLN-UHFFFAOYSA-N	DTXSID70230776		3,5-Pyridinedicarboxylic acid, 1,4-dihydro-2,6-dimethyl-4-(3-nitrophenyl)-, ethyl methyl ester, (4R)-	PVHUJELLJLJGLN-MRXNPFEDSA-N	C18H20N2O6	360.366	X		X	22	7
54	XX837253	Challenge-054	255.03	NEGATIVE	11.84	4	Purpurin	OC1=CC(O)=C2C(=O)C3=CC=CC=C3C(=O)C2=C1O	InChI=1S/C14H8O5/c15-8-5-9(16)14(19)11-10(8)12(17)6-3-1-2-4-7(6)13(11)18/h1-5,15-16,19H	BBNQQADTFFCFGB-UHFFFAOYSA-N	2562	2662	BBNQQADTFFCFGB-UHFFFAOYSA-N	DTXSID4021214		Purpurin	BBNQQADTFFCFGB-UHFFFAOYSA-N	C14H8O5	256.213			X	21	21
55	XX845852	Challenge-055	309.025	NEGATIVE	12.064	6	Diflubenzuron	FC1=CC=CC(F)=C1C(=O)NC(=O)NC1=CC=C(Cl)C=C1	InChI=1S/C14H9ClF2N2O2/c15-8-4-6-9(7-5-8)18-14(21)19-13(20)12-10(16)2-1-3-11(12)17/h1-7H,(H2,18,19,20,21)	QQQYTWIFVNKMRW-UHFFFAOYSA-N	94651	104865	QQQYTWIFVNKMRW-UHFFFAOYSA-N	DTXSID1024049		Diflubenzuron	QQQYTWIFVNKMRW-UHFFFAOYSA-N	C14H9ClF2N2O2	310.68			X	18	18
56	XX851653	Challenge-056	380.069	NEGATIVE	12.081	37	Celecoxib	CC1=CC=C(C=C1)C1=CC(=NN1C1=CC=C(C=C1)S(N)(=O)=O)C(F)(F)F	InChI=1S/C17H14F3N3O2S/c1-11-2-4-12(5-3-11)15-10-16(17(18,19)20)22-23(15)13-6-8-14(9-7-13)26(21,24)25/h2-10H,1H3,(H2,21,24,25)	RZEKVGVHFLEQIL-UHFFFAOYSA-N	11542895	22673275	RZEKVGVHFLEQIL-UHFFFAOYSA-N	DTXSID0022777		Celecoxib	RZEKVGVHFLEQIL-UHFFFAOYSA-N	C17H14F3N3O2S	381.37			X	30	30
57	XX851552	Challenge-057	550.177	NEGATIVE	12.1	48	Bosentan	COC1=CC=CC=C1OC1=C(OCCO)N=C(N=C1NS(=O)(=O)C1=CC=C(C=C1)C(C)(C)C)C1=NC=CC=N1	InChI=1S/C27H29N5O6S/c1-27(2,3)18-10-12-19(13-11-18)39(34,35)32-23-22(38-21-9-6-5-8-20(21)36-4)26(37-17-16-33)31-25(30-23)24-28-14-7-15-29-24/h5-15,33H,16-17H2,1-4H3,(H,30,31,32)	GJPICJJJRGTNOD-UHFFFAOYSA-N	679	699	GJPICJJJRGTNOD-UHFFFAOYSA-N	DTXSID7046627		Bosentan	GJPICJJJRGTNOD-UHFFFAOYSA-N	C27H29N5O6S	551.62			X	25	25
58	XX884952	Challenge-058	386.964	NEGATIVE	12.129	24	Fipronil desulfinyl	NC1=C(C(=NN1C1=C(Cl)C=C(C=C1Cl)C(F)(F)F)C#N)C(F)(F)F	InChI=1S/C12H4Cl2F6N4/c13-5-1-4(11(15,16)17)2-6(14)9(5)24-10(22)8(12(18,19)20)7(3-21)23-24/h1-2H,22H2	JWKXVHLIRTVXLD-UHFFFAOYSA-N	2925	3033	JWKXVHLIRTVXLD-UHFFFAOYSA-N	DTXSID0043719		Fipronil-desulfinyl	JWKXVHLIRTVXLD-UHFFFAOYSA-N	C12H4Cl2F6N4	389.08			X	12	12
59	XX832651	Challenge-059	349.111	NEGATIVE	12.202	4	Estrone-3-sulfate	CC12CCC3C(CCC4=CC(OS(O)(=O)=O)=CC=C34)C1CCC2=O	InChI=1S/C18H22O5S/c1-18-9-8-14-13-5-3-12(23-24(20,21)22)10-11(13)2-4-15(14)16(18)6-7-17(18)19/h3,5,10,14-16H,2,4,6-9H2,1H3,(H,20,21,22)	JKKFKPJIXZFSSB-UHFFFAOYSA-N	3368	3488	JKKFKPJIXZFSSB-UHFFFAOYSA-N	DTXSID50891501		Estrone sulfate	JKKFKPJIXZFSSB-CBZIJGRNSA-N	C18H22O5S	350.43			X	3	21
60	XX856951	Challenge-060	294.009	NEGATIVE	12.225	4	Diclofenac	OC(=O)Cc1ccccc1Nc1c(Cl)cccc1Cl	InChI=1S/C14H11Cl2NO2/c15-10-5-3-6-11(16)14(10)17-12-7-2-1-4-9(12)8-13(18)19/h1-7,17H,8H2,(H,18,19)	DCOPUUMXTXDBNB-UHFFFAOYSA-N	3584	3715	DCOPUUMXTXDBNB-UHFFFAOYSA-N	DTXSID6022923		Diclofenac	DCOPUUMXTXDBNB-UHFFFAOYSA-N	C14H11Cl2NO2	296.15			X	28	28
61	XX851151	Challenge-061	492.137	NEGATIVE	12.236	21	Glibenclamide	COC1=C(C=C(Cl)C=C1)C(=O)NCCC1=CC=C(C=C1)S(=O)(=O)NC(=O)NC1CCCCC1	InChI=1S/C23H28ClN3O5S/c1-32-21-12-9-17(24)15-20(21)22(28)25-14-13-16-7-10-19(11-8-16)33(30,31)27-23(29)26-18-5-3-2-4-6-18/h7-12,15,18H,2-6,13-14H2,1H3,(H,25,28)(H2,26,27,29)	ZNNLBTZKUZBEKO-UHFFFAOYSA-N	54810	60823	ZNNLBTZKUZBEKO-UHFFFAOYSA-N	DTXSID0037237		Glybenclamide	ZNNLBTZKUZBEKO-UHFFFAOYSA-N	C23H28ClN3O5S	494			X	29	29
62	XX861152	Challenge-062	356.07	NEGATIVE	12.301	27	Indometacin	COc1ccc2n(C(=O)c3ccc(Cl)cc3)c(C)c(CC(O)=O)c2c1	InChI=1S/C19H16ClNO4/c1-11-15(10-18(22)23)16-9-14(25-2)7-8-17(16)21(11)19(24)12-3-5-13(20)6-4-12/h3-9H,10H2,1-2H3,(H,22,23)	CGIGDMFJXJATDK-UHFFFAOYSA-N	8129550	9953940	CGIGDMFJXJATDK-UHFFFAOYSA-N	DTXSID9020740		1-(p-Chlorobenzoyl)-5-methoxy-2-methyl-Indole-3-acetic acid	CGIGDMFJXJATDK-UHFFFAOYSA-N	C19H16ClNO4	357.79			X	30	30
63	XX859351	Challenge-063	557.246	NEGATIVE	12.398	18	Atorvastatin	CC(C)c1c(C(=O)Nc2ccccc2)c(c(-c2ccc(F)cc2)n1CC[C@@H](O)C[C@@H](O)CC(O)=O)-c1ccccc1	InChI=1S/C33H35FN2O5/c1-21(2)31-30(33(41)35-25-11-7-4-8-12-25)29(22-9-5-3-6-10-22)32(23-13-15-24(34)16-14-23)36(31)18-17-26(37)19-27(38)20-28(39)40/h3-16,21,26-27,37-38H,17-20H2,1-2H3,(H,35,41)(H,39,40)/t26-,27-/m1/s1	XUKUURHRXDUEBC-KAYWLYCHSA-N	3357	3476	XUKUURHRXDUEBC-KAYWLYCHSA-N	DTXSID8029868		Atorvastatin	XUKUURHRXDUEBC-KAYWLYCHSA-N	C33H35FN2O5	558.65		4	X	27	27
63.1													XUKUURHRXDUEBC-KAYWLYCHSA-N	DTXSID60274003		Atorvastatin (Relative Stereo)	XUKUURHRXDUEBC-KAYWLYCHSA-N	C33H35FN2O5	558.65		4	X	27	27
63.2													XUKUURHRXDUEBC-KAYWLYCHSA-N	DTXSID80237276		Atorvastatin, (3S,5R)-	XUKUURHRXDUEBC-SXOMAYOGSA-N	C33H35FN2O5	558.65	X		X	27	7
64	XX884552	Challenge-064	418.937	NEGATIVE	12.495	23	Fipronil sulfide	C1=C(C=C(C(=C1Cl)N2C(=C(C(=N2)C#N)SC(F)(F)F)N)Cl)C(F)(F)F	InChI=1S/C12H4Cl2F6N4S/c13-5-1-4(11(15,16)17)2-6(14)8(5)24-10(22)9(7(3-21)23-24)25-12(18,19)20/h1-2H,22H2	FQXWEKADCSXYOC-UHFFFAOYSA-N	131044	148653	FQXWEKADCSXYOC-UHFFFAOYSA-N	DTXSID50869644		Fipronil sulfide	FQXWEKADCSXYOC-UHFFFAOYSA-N	C12H4Cl2F6N4S	421.14			X	12	12
65	XX851253	Challenge-065	489.218	NEGATIVE	12.512	10	Glimepiride	CCC1=C(C)CN(C(=O)NCCC2=CC=C(C=C2)S(=O)(=O)NC(=O)NC2CCC(C)CC2)C1=O	InChI=1S/C24H34N4O5S/c1-4-21-17(3)15-28(22(21)29)24(31)25-14-13-18-7-11-20(12-8-18)34(32,33)27-23(30)26-19-9-5-16(2)6-10-19/h7-8,11-12,16,19H,4-6,9-10,13-15H2,1-3H3,(H,25,31)(H2,26,27,30)	WIGIZIANZCJQQY-UHFFFAOYSA-N	60864	67542	WIGIZIANZCJQQY-UHFFFAOYSA-N	DTXSID5040675		Glimepiride	WIGIZIANZCJQQY-RUCARUNLSA-N	C24H34N4O5S	490.62			X	15	22
66	XX845351	Challenge-066	325.963	NEGATIVE	12.689	19	Bifenox free acid	OC(=O)C1=C(C=CC(OC2=C(Cl)C=C(Cl)C=C2)=C1)[N+]([O-])=O	InChI=1S/C13H7Cl2NO5/c14-7-1-4-12(10(15)5-7)21-8-2-3-11(16(19)20)9(6-8)13(17)18/h1-6H,(H,17,18)	IUSYSZLVZMUVDO-UHFFFAOYSA-N	31530	34217	IUSYSZLVZMUVDO-UHFFFAOYSA-N	DTXSID9073547		Benzoic acid, 5-(2,4-dichlorophenoxy)-2-nitro-	IUSYSZLVZMUVDO-UHFFFAOYSA-N	C13H7Cl2NO5	328.1			X	8	8
67	XX877154	Challenge-067	312.973	NEGATIVE	12.826	3	Perfluorohexanoic acid	OC(=O)C(F)(F)C(F)(F)C(F)(F)C(F)(F)C(F)(F)F	InChI=1S/C6HF11O2/c7-2(8,1(18)19)3(9,10)4(11,12)5(13,14)6(15,16)17/h(H,18,19)	PXUULQAPEKKVAH-UHFFFAOYSA-N	7266	7547	PXUULQAPEKKVAH-UHFFFAOYSA-N	DTXSID3031862		Perfluorohexanoic acid	PXUULQAPEKKVAH-UHFFFAOYSA-N	C6HF11O2	314.054			X	14	14
68	XX842251	Challenge-068	244.908	NEGATIVE	12.918	7	Chlorothalonil-4-hydroxy	Oc1c(Cl)c(Cl)c(C#N)c(Cl)c1C#N	InChI=1S/C8HCl3N2O/c9-5-3(1-12)6(10)7(11)8(14)4(5)2-13/h14H	MDQKYGOECVSPIW-UHFFFAOYSA-N	21535662	100958454	MDQKYGOECVSPIW-UHFFFAOYSA-N	DTXSID90182586		4-Hydroxy-2,5,6-trichloroisophthalonitrile	MDQKYGOECVSPIW-UHFFFAOYSA-N	C8HCl3N2O	247.46			X	15	15
69	XX824552	Challenge-069	312.971	NEGATIVE	13.097	4	Triclocarban	ClC1=CC=C(NC(=O)NC2=CC=C(Cl)C(Cl)=C2)C=C1	InChI=1S/C13H9Cl3N2O/c14-8-1-3-9(4-2-8)17-13(19)18-10-5-6-11(15)12(16)7-10/h1-7H,(H2,17,18,19)	ICUTUKXCWQYESQ-UHFFFAOYSA-N	6366	6618	ICUTUKXCWQYESQ-UHFFFAOYSA-N	DTXSID4026214		Triclocarban	ICUTUKXCWQYESQ-UHFFFAOYSA-N	C13H9Cl3N2O	315.58			X	21	21
70	XX821851	Challenge-070	327.045	NEGATIVE	13.232	16	Acid Orange 7 (free acid)	OC1=CC=C2C=CC=CC2=C1N=NC1=CC=C(C=C1)S(O)(=O)=O	InChI=1S/C16H12N2O4S/c19-15-10-5-11-3-1-2-4-14(11)16(15)18-17-12-6-8-13(9-7-12)23(20,21)22/h1-10,19H,(H,20,21,22)	RDUJRVXKAIVTDH-UHFFFAOYSA-N	62984	69785	RDUJRVXKAIVTDH-UHFFFAOYSA-N	DTXSID7047986		C.I. Acid Orange 7 parent	RDUJRVXKAIVTDH-UHFFFAOYSA-N	C16H12N2O4S	328.34			X	7	7
71	XX863853	Challenge-071	538.75	NEGATIVE	13.298	3	Tetrabromobisphenol A	CC(C)(c1cc(Br)c(O)c(Br)c1)c1cc(Br)c(O)c(Br)c1	InChI=1S/C15H12Br4O2/c1-15(2,7-3-9(16)13(20)10(17)4-7)8-5-11(18)14(21)12(19)6-8/h3-6,20-21H,1-2H3	VEORPZCZECFIRK-UHFFFAOYSA-N	11359	11852	VEORPZCZECFIRK-UHFFFAOYSA-N	DTXSID1026081		3,3',5,5'-Tetrabromobisphenol A	VEORPZCZECFIRK-UHFFFAOYSA-N	C15H12Br4O2	543.875			X	20	20
72	XX883551	Challenge-072	497.946	NEGATIVE	13.447	5	Perfluorooctanesulfonamide	NS(=O)(=O)C(F)(F)C(F)(F)C(F)(F)C(F)(F)C(F)(F)C(F)(F)C(F)(F)C(F)(F)F	InChI=1S/C8H2F17NO2S/c9-1(10,3(13,14)5(17,18)7(21,22)23)2(11,12)4(15,16)6(19,20)8(24,25)29(26,27)28/h(H2,26,27,28)	RRRXPPIDPYTNJG-UHFFFAOYSA-N	82863	91766	RRRXPPIDPYTNJG-UHFFFAOYSA-N	DTXSID3038939		Perfluorooctanesulfonamide	RRRXPPIDPYTNJG-UHFFFAOYSA-N	C8H2F17NO2S	499.14			X	15	15
73	XX809453	Challenge-073	482.587	NEGATIVE	13.495	2	Pentabromphenol	OC1=C(Br)C(Br)=C(Br)C(Br)=C1Br	InChI=1S/C6HBr5O/c7-1-2(8)4(10)6(12)5(11)3(1)9/h12H	SVHOVVJFOWGYJO-UHFFFAOYSA-N	3472	3598	SVHOVVJFOWGYJO-UHFFFAOYSA-N	DTXSID9022079		Pentabromophenol	SVHOVVJFOWGYJO-UHFFFAOYSA-N	C6HBr5O	488.593			X	16	16
74	XX848751	Challenge-074	487.029	NEGATIVE	14.172	29	Flufenoxuron	FC1=CC(OC2=CC=C(C=C2Cl)C(F)(F)F)=CC=C1NC(=O)NC(=O)C1=C(F)C=CC=C1F	InChI=1S/C21H11ClF6N2O3/c22-12-8-10(21(26,27)28)4-7-17(12)33-11-5-6-16(15(25)9-11)29-20(32)30-19(31)18-13(23)2-1-3-14(18)24/h1-9H,(H2,29,30,31,32)	RYLHNOVXKPXDIP-UHFFFAOYSA-N	13743	14385	RYLHNOVXKPXDIP-UHFFFAOYSA-N	DTXSID1041978		Flufenoxuron	RYLHNOVXKPXDIP-UHFFFAOYSA-N	C21H11ClF6N2O3	488.77			X	17	17
75	XX835553	Challenge-075	402.843	NEGATIVE	14.274	9	Hexachlorophene	OC1=C(CC2=C(Cl)C(Cl)=CC(Cl)=C2O)C(Cl)=C(Cl)C=C1Cl	InChI=1S/C13H6Cl6O2/c14-6-2-8(16)12(20)4(10(6)18)1-5-11(19)7(15)3-9(17)13(5)21/h2-3,20-21H,1H2	ACGUYXCXAPNIKK-UHFFFAOYSA-N	110942	124579	ACGUYXCXAPNIKK-UHFFFAOYSA-N	DTXSID6020690		Hexachlorophene	ACGUYXCXAPNIKK-UHFFFAOYSA-N	C13H6Cl6O2	406.89			X	25	25
76	XX864051	Challenge-076	347.916	NEGATIVE	14.355	8	Tetrachlorosalicylanilide	Oc1c(Cl)cc(Cl)cc1C(=O)Nc1ccc(Cl)c(Cl)c1	InChI=1S/C13H7Cl4NO2/c14-6-3-8(12(19)11(17)4-6)13(20)18-7-1-2-9(15)10(16)5-7/h1-5,19H,(H,18,20)	SJQBHPJLLIJASD-UHFFFAOYSA-N	106865	119688	SJQBHPJLLIJASD-UHFFFAOYSA-N	DTXSID4040767		3,5-Dichlorosalicyl-3,4-dichloroanilide	SJQBHPJLLIJASD-UHFFFAOYSA-N	C13H7Cl4NO2	351			X	17	17
77	XX824351	Challenge-077	347.916	NEGATIVE	14.383	7	Tetrachlorosalicylanilide	OC1=C(Cl)C(Cl)=C(Cl)C(Cl)=C1C(=O)NC1=CC=CC=C1	InChI=1S/C13H7Cl4NO2/c14-8-7(12(19)11(17)10(16)9(8)15)13(20)18-6-4-2-1-3-5-6/h1-5,19H,(H,18,20)	BDOBMVIEWHZYDL-UHFFFAOYSA-N	26293	28263	BDOBMVIEWHZYDL-UHFFFAOYSA-N	DTXSID90225265		2,3,4,5-tetrachloro-6-hydroxy-N-phenylbenzamide	BDOBMVIEWHZYDL-UHFFFAOYSA-N	C13H7Cl4NO2	351			X	9	9
78	XX883655	Challenge-078	426.968	NEGATIVE	14.761	2	6:2 Fluorotelomer sulfonic acid	[H]C([H])(C([H])([H])S(O)(=O)=O)C(F)(F)C(F)(F)C(F)(F)C(F)(F)C(F)(F)C(F)(F)F	InChI=1S/C8H5F13O3S/c9-3(10,1-2-25(22,23)24)4(11,12)5(13,14)6(15,16)7(17,18)8(19,20)21/h1-2H2,(H,22,23,24)	VIONGDJUYAYOPU-UHFFFAOYSA-N	9181	9555	VIONGDJUYAYOPU-UHFFFAOYSA-N	DTXSID6067331		6:2 Fluorotelomer sulfonic acid	VIONGDJUYAYOPU-UHFFFAOYSA-N	C8H5F13O3S	428.16			X	11	11
79	XX849951	Challenge-079	669.422	NEGATIVE	14.973	9	Monensin	CC[C@]1(CC[C@@H](O1)[C@@]1(C)CC[C@]2(C[C@H](O)[C@@H](C)[C@H](O2)[C@H](C)[C@H](OC)[C@@H](C)C(O)=O)O1)[C@H]1O[C@@H](C[C@H]1C)[C@H]1O[C@@](O)(CO)[C@H](C)C[C@@H]1C	InChI=1S/C36H62O11/c1-10-34(31-20(3)16-26(43-31)28-19(2)15-21(4)36(41,18-37)46-28)12-11-27(44-34)33(8)13-14-35(47-33)17-25(38)22(5)30(45-35)23(6)29(42-9)24(7)32(39)40/h19-31,37-38,41H,10-18H2,1-9H3,(H,39,40)/t19-,20+,21+,22+,23+,24+,25-,26-,27+,28-,29-,30-,31-,33+,34-,35+,36-/m0/s1	GAOZTHIDHYLHMS-GDMSFIFLSA-N	8172	8485	GAOZTHIDHYLHMS-GDMSFIFLSA-N	DTXSID4048561		Monensin	GAOZTHIDHYLHMS-KEOBGNEYSA-N	C36H62O11	670.881			X	5	16
80	XX876951	Challenge-080	512.96	NEGATIVE	16.603	6	Perfluorodecanoic acid	OC(=O)C(F)(F)C(F)(F)C(F)(F)C(F)(F)C(F)(F)C(F)(F)C(F)(F)C(F)(F)C(F)(F)F	InChI=1S/C10HF19O2/c11-2(12,1(30)31)3(13,14)4(15,16)5(17,18)6(19,20)7(21,22)8(23,24)9(25,26)10(27,28)29/h(H,30,31)	PCIUEQPBYFRTEM-UHFFFAOYSA-N	43550	47866	PCIUEQPBYFRTEM-UHFFFAOYSA-N	DTXSID3031860		Perfluorodecanoic acid	PCIUEQPBYFRTEM-UHFFFAOYSA-N	C10HF19O2	514.086			X	15	15
81	XX876251	Challenge-081	325.184	NEGATIVE	23.195	7	Dodecylbenzenesulfonic acid	CCCCCCCCCCCCC1=CC=C(C=C1)S(O)(=O)=O	InChI=1S/C18H30O3S/c1-2-3-4-5-6-7-8-9-10-11-12-17-13-15-18(16-14-17)22(19,20)21/h13-16H,2-12H2,1H3,(H,19,20,21)	KWXICGTUELOLSQ-UHFFFAOYSA-N	13646	14284	KWXICGTUELOLSQ-UHFFFAOYSA-N	DTXSID8050443		4-Dodecylbenzenesulfonic acid	KWXICGTUELOLSQ-UHFFFAOYSA-N	C18H30O3S	326.5			X	15	15
82	XX845603	Challenge-082	167.104	POSITIVE	0.398	18	Cyromazine	NC1=NC(NC2CC2)=NC(N)=N1	InChI=1S/C6H10N6/c7-4-10-5(8)12-6(11-4)9-3-1-2-3/h3H,1-2H2,(H5,7,8,9,10,11,12)	LVQDKIWDGQRHTE-UHFFFAOYSA-N	568	588	LVQDKIWDGQRHTE-UHFFFAOYSA-N	DTXSID6023999		Cyromazine	LVQDKIWDGQRHTE-UHFFFAOYSA-N	C6H10N6	166.188			X	19	19
83	XX883903	Challenge-083	123.092	POSITIVE	0.411	5	4-(Dimethylamino)pyridine	CN(C)C1=CC=NC=C1	InChI=1S/C7H10N2/c1-9(2)7-3-5-8-6-4-7/h3-6H,1-2H3	VHYFNPMBLIVWCW-UHFFFAOYSA-N	5593	5798	VHYFNPMBLIVWCW-UHFFFAOYSA-N	DTXSID0044369		N,N-dimethylpyridin-4-amine	VHYFNPMBLIVWCW-UHFFFAOYSA-N	C7H10N2	122.171			X	16	16
84	XX868004	Challenge-084	114.066	POSITIVE	0.412	6	Creatinine	CN1CC(=O)N=C1N	InChI=1S/C4H7N3O/c1-7-2-3(8)6-4(7)5/h2H2,1H3,(H2,5,6,8)	DDRJAANPRJIHGJ-UHFFFAOYSA-N	7677	7965	DDRJAANPRJIHGJ-UHFFFAOYSA-N	DTXSID8045987		Creatinine	DDRJAANPRJIHGJ-UHFFFAOYSA-N	C4H7N3O	113.12			X	24	24
85	XX812005	Challenge-085	119.06	POSITIVE	0.476	4	Benzimidazole	N1C=NC2=CC=CC=C12	InChI=1S/C7H6N2/c1-2-4-7-6(3-1)8-5-9-7/h1-5H,(H,8,9)	HYZJCKYKOHLVJF-UHFFFAOYSA-N	11178542	11876	HYZJCKYKOHLVJF-UHFFFAOYSA-N	DTXSID8024573		Benzimidazole	HYZJCKYKOHLVJF-UHFFFAOYSA-N	C7H6N2	118.139			X	21	21
86	XX826601	Challenge-086	100.112	POSITIVE	0.501	5	Cyclohexylamine	NC1CCCCC1	InChI=1S/C6H13N/c7-6-4-2-1-3-5-6/h6H,1-5,7H2	PAFZNILMFXTMIY-UHFFFAOYSA-N	23741	25429	PAFZNILMFXTMIY-UHFFFAOYSA-N	DTXSID1023996		Cyclohexylamine	PAFZNILMFXTMIY-UHFFFAOYSA-N	C6H13N	99.177			X	22	22
87	XX809901	Challenge-087	167.045	POSITIVE	0.946	10	2-Nitrobenzamide	NC(=O)C1=C(C=CC=C1)[N+]([O-])=O	InChI=1S/C7H6N2O3/c8-7(10)5-3-1-2-4-6(5)9(11)12/h1-4H,(H2,8,10)	KLGQWSOYKYFBTR-UHFFFAOYSA-N	65523	72662	KLGQWSOYKYFBTR-UHFFFAOYSA-N	DTXSID0025733		2-Nitrobenzamide	KLGQWSOYKYFBTR-UHFFFAOYSA-N	C7H6N2O3	166.136			X	12	12
88	XX879201	Challenge-088	192.077	POSITIVE	1.262	6	Carbendazim	COC(=O)NC1=NC2=CC=CC=C2N1	InChI=1S/C9H9N3O2/c1-14-9(13)12-8-10-6-4-2-3-5-7(6)11-8/h2-5H,1H3,(H2,10,11,12,13)	TWFZGCMQGLPBSX-UHFFFAOYSA-N	616466	707035	TWFZGCMQGLPBSX-UHFFFAOYSA-N	DTXSID4024729		Carbendazim	TWFZGCMQGLPBSX-UHFFFAOYSA-N	C9H9N3O2	191.19			X	20	20
89	XX836401	Challenge-089	139.05	POSITIVE	1.389	18	Methyl pyrazine 2-carboxylate	COC(=O)C1=CN=CC=N1	InChI=1S/C6H6N2O2/c1-10-6(9)5-4-7-2-3-8-5/h2-4H,1H3	TWIIRMSFZNYMQE-UHFFFAOYSA-N	58958	65512	TWIIRMSFZNYMQE-UHFFFAOYSA-N	DTXSID4064131		Pyrazinecarboxylic acid, methyl ester	TWIIRMSFZNYMQE-UHFFFAOYSA-N	C6H6N2O2	138.126			X	15	15
90	XX820501	Challenge-090	151.032	POSITIVE	3.318	7	2-Mercaptobenzimidazole	SC1=NC2=CC=CC=C2N1	InChI=1S/C7H6N2S/c10-7-8-5-3-1-2-4-6(5)9-7/h1-4H,(H2,8,9,10)	YHMYGUUIMTVXNW-UHFFFAOYSA-N	10298354	8443	YHMYGUUIMTVXNW-UHFFFAOYSA-N	DTXSID9025536		2-Mercaptobenzimidazole	YHMYGUUIMTVXNW-UHFFFAOYSA-N	C7H6N2S	150.2			X	15	15
91	XX862204	Challenge-091	196.06	POSITIVE	3.965	18	N-Acetyl Mesalazine	CC(=O)NC1=CC=C(O)C(=C1)C(O)=O	InChI=1S/C9H9NO4/c1-5(11)10-6-2-3-8(12)7(4-6)9(13)14/h2-4,12H,1H3,(H,10,11)(H,13,14)	GEFDRROBUCULOD-UHFFFAOYSA-N	4324299	5151089	GEFDRROBUCULOD-UHFFFAOYSA-N	DTXSID80199002		N-Acetyl-5-aminosalicylic acid	GEFDRROBUCULOD-UHFFFAOYSA-N	C9H9NO4	195.174			X	17	17
92	XX801601	Challenge-092	150.091	POSITIVE	4.187	8	2'-Methylacetanilide	CC(=O)NC1=C(C)C=CC=C1	InChI=1S/C9H11NO/c1-7-5-3-4-6-9(7)10-8(2)11/h3-6H,1-2H3,(H,10,11)	BPEXTIMJLDWDTL-UHFFFAOYSA-N	2047	2132	BPEXTIMJLDWDTL-UHFFFAOYSA-N	DTXSID1024413		N-Acetyl-o-toluidine	BPEXTIMJLDWDTL-UHFFFAOYSA-N	C9H11NO	149.193			X	16	16
93	XX844901	Challenge-093	212.151	POSITIVE	5.737	27	Terbuthylazine-2-hydroxy	CCNC1=NC(=O)N=C(NC(C)(C)C)N1	InChI=1S/C9H17N5O/c1-5-10-6-11-7(13-8(15)12-6)14-9(2,3)4/h5H2,1-4H3,(H3,10,11,12,13,14,15)	OYTCZOJKXCTBHG-UHFFFAOYSA-N	78860	87425	OYTCZOJKXCTBHG-UHFFFAOYSA-N	DTXSID20216888		1,3,5-Triazin-2(1H)-one, 4-((1,1-dimethylethyl)amino)-6-(ethylamino)-	OYTCZOJKXCTBHG-UHFFFAOYSA-N	C9H17N5O	211.269			X	10	10
94	XX849201	Challenge-094	376.986	POSITIVE	5.782	8	Ambroxol	NC1=C(Br)C=C(Br)C=C1CNC1CCC(O)CC1	InChI=1S/C13H18Br2N2O/c14-9-5-8(13(16)12(15)6-9)7-17-10-1-3-11(18)4-2-10/h5-6,10-11,17-18H,1-4,7,16H2	JBDGDEWWOUBZPM-UHFFFAOYSA-N	40130	44093	JBDGDEWWOUBZPM-UHFFFAOYSA-N	DTXSID8022583		Ambroxol	JBDGDEWWOUBZPM-XYPYZODXSA-N	C13H18Br2N2O	378.108			X	9	19
95	XX836801	Challenge-095	147.066	POSITIVE	5.801	10	Phenyltetrazole	N1N=NN=C1C1=CC=CC=C1	InChI=1S/C7H6N4/c1-2-4-6(5-3-1)7-8-10-11-9-7/h1-5H,(H,8,9,10,11)	MARUHZGHZWCEQU-UHFFFAOYSA-N	1476	1530	MARUHZGHZWCEQU-UHFFFAOYSA-N	DTXSID6044858		5-Phenyl-1H-tetrazole	MARUHZGHZWCEQU-UHFFFAOYSA-N	C7H6N4	146.153			X	16	16
96	XX861901	Challenge-096	218.084	POSITIVE	5.861	14	Captopril	C[C@H](CS)C(=O)N1CCC[C@H]1C(O)=O	InChI=1S/C9H15NO3S/c1-6(5-14)8(11)10-4-2-3-7(10)9(12)13/h6-7,14H,2-5H2,1H3,(H,12,13)/t6-,7+/m1/s1	FAKRSMQSSFJEIM-RQJHMYQMSA-N	110575	124087	FAKRSMQSSFJEIM-RQJHMYQMSA-N	DTXSID1037197		Captopril	FAKRSMQSSFJEIM-RQJHMYQMSA-N	C9H15NO3S	217.28			X	29	29
96.1													FAKRSMQSSFJEIM-RQJHMYQMSA-N	DTXSID80512156		1-(2-Methyl-3-sulfanylpropanoyl)-L-proline	FAKRSMQSSFJEIM-MLWJPKLSSA-N	C9H15NO3S	217.28	X		X	29	7
96.2													FAKRSMQSSFJEIM-RQJHMYQMSA-N	DTXSID60212642		Epicaptopril	FAKRSMQSSFJEIM-BQBZGAKWSA-N	C9H15NO3S	217.28	X		X	29	13
97	XX831701	Challenge-097	225.113	POSITIVE	5.987	10	PHIP	Cn1c2cc(cnc2[nH]c1=N)-c1ccccc1	InChI=1S/C13H12N4/c1-17-11-7-10(9-5-3-2-4-6-9)8-15-12(11)16-13(17)14/h2-8H,1H3,(H2,14,15,16)	UQVKZNNCIHJZLS-UHFFFAOYSA-N	4434	4595	UQVKZNNCIHJZLS-UHFFFAOYSA-N	DTXSID3037628		2-Amino-1methyl-6-phenylimidazo [4,5-b]pyridine	UQVKZNNCIHJZLS-UHFFFAOYSA-N	C13H12N4	224.267			X	19	19
98	XX859701	Challenge-098	311.131	POSITIVE	6.202	39	Desloratadine	Clc1ccc2c(CCc3cccnc3C2=C2CCNCC2)c1	InChI=1S/C19H19ClN2/c20-16-5-6-17-15(12-16)4-3-14-2-1-9-22-19(14)18(17)13-7-10-21-11-8-13/h1-2,5-6,9,12,21H,3-4,7-8,10-11H2	JAUOIFJMECXRGI-UHFFFAOYSA-N	14646	15387	JAUOIFJMECXRGI-UHFFFAOYSA-N	DTXSID1044196		Desloratadine	JAUOIFJMECXRGI-UHFFFAOYSA-N	C19H19ClN2	310.83			X	27	27
99	XX852501	Challenge-099	294.16	POSITIVE	6.277	15	Ondansetron	CN1C2=C(C3=C1C=CC=C3)C(=O)C(CN1C=CN=C1C)CC2	InChI=1S/C18H19N3O/c1-12-19-9-10-21(12)11-13-7-8-16-17(18(13)22)14-5-3-4-6-15(14)20(16)2/h3-6,9-10,13H,7-8,11H2,1-2H3	FELGMEQIXOGIFQ-UHFFFAOYSA-N	133451	151419	FELGMEQIXOGIFQ-UHFFFAOYSA-N	DTXSID8023393		Ondansetron	FELGMEQIXOGIFQ-UHFFFAOYSA-N	C18H19N3O	293.37		1	X	25	25
99.1													FELGMEQIXOGIFQ-UHFFFAOYSA-N	DTXSID20244166		Ondansetron, (3R)-	FELGMEQIXOGIFQ-CYBMUJFWSA-N	C18H19N3O	293.37	X		X	25	11
99.2													FELGMEQIXOGIFQ-UHFFFAOYSA-N	DTXSID60244165		Ondansetron, (3S)-	FELGMEQIXOGIFQ-ZDUSSCGKSA-N	C18H19N3O	293.37	X		X	25	13
100	XX849401	Challenge-100	264.176	POSITIVE	6.331	6	Melperon	CC1CCN(CCCC(=O)C2=CC=C(F)C=C2)CC1	InChI=1S/C16H22FNO/c1-13-8-11-18(12-9-13)10-2-3-16(19)14-4-6-15(17)7-5-14/h4-7,13H,2-3,8-12H2,1H3	DKMFBWQBDIGMHM-UHFFFAOYSA-N	5740	5955	DKMFBWQBDIGMHM-UHFFFAOYSA-N	DTXSID0023298		Methylperone	DKMFBWQBDIGMHM-UHFFFAOYSA-N	C16H22FNO	263.356			X	16	16
101	XX871101	Challenge-101	267.109	POSITIVE	6.484	34	1-(3-carboxypropyl)-3,7-dimethylxanthine	CN1C=NC2=C1C(=O)N(CCCC(O)=O)C(=O)N2C	InChI=1S/C11H14N4O4/c1-13-6-12-9-8(13)10(18)15(11(19)14(9)2)5-3-4-7(16)17/h6H,3-5H2,1-2H3,(H,16,17)	WKASGTGXOGALBG-UHFFFAOYSA-N	4437896	5273472	WKASGTGXOGALBG-UHFFFAOYSA-N	DTXSID40215232		1-(3'-Carboxypropyl)-3,7-dimethylxanthine	WKASGTGXOGALBG-UHFFFAOYSA-N	C11H14N4O4	266.257			X	13	13
102	XX829401	Challenge-102	191.045	POSITIVE	6.555	35	4-Nitroquinoline-1-oxide	[O-][N+](=O)c1cc[n+]([O-])c2ccccc12	InChI=1S/C9H6N2O3/c12-10-6-5-9(11(13)14)7-3-1-2-4-8(7)10/h1-6H	YHQDZJICGQWFHK-UHFFFAOYSA-N	28443	30647	YHQDZJICGQWFHK-UHFFFAOYSA-N	DTXSID5025780		4-Nitroquinoline-1-oxide	YHQDZJICGQWFHK-UHFFFAOYSA-N	C9H6N2O3	190.158			X	17	17
103	XX817801	Challenge-103	148.076	POSITIVE	6.621	10	Cinnamamide	NC(=O)\C=C\C1=CC=CC=C1	InChI=1S/C9H9NO/c10-9(11)7-6-8-4-2-1-3-5-8/h1-7H,(H2,10,11)/b7-6+	APEJMQOBVMLION-VOTSOKGWSA-N	4895	5073	APEJMQOBVMLION-VOTSOKGWSA-N	DTXSID4060739		2-Propenamide, 3-phenyl-	APEJMQOBVMLION-UHFFFAOYSA-N	C9H9NO	147.177			X	14	7
104	XX882601	Challenge-104	215.978	POSITIVE	7.04	29	2-Benzothiazolesulfonic acid	OS(=O)(=O)C1=NC2=CC=CC=C2S1	InChI=1S/C7H5NO3S2/c9-13(10,11)7-8-5-3-1-2-4-6(5)12-7/h1-4H,(H,9,10,11)	ZCXGMSGCBDSEOY-UHFFFAOYSA-N	4532295	5385077	ZCXGMSGCBDSEOY-UHFFFAOYSA-N	DTXSID80240528		Benzothiazole-2-sulfonic acid	ZCXGMSGCBDSEOY-UHFFFAOYSA-N	C7H5NO3S2	215.24			X	10	10
105	XX851301	Challenge-105	411.219	POSITIVE	7.132	11	Risperidone	CC1=C(CCN2CCC(CC2)c2noc3cc(F)ccc23)C(=O)N2CCCCC2=N1	InChI=1S/C23H27FN4O2/c1-15-18(23(29)28-10-3-2-4-21(28)25-15)9-13-27-11-7-16(8-12-27)22-19-6-5-17(24)14-20(19)30-26-22/h5-6,14,16H,2-4,7-13H2,1H3	RAPZEAPATHNIPO-UHFFFAOYSA-N	6374	6626	RAPZEAPATHNIPO-UHFFFAOYSA-N	DTXSID8045193		Risperidone	RAPZEAPATHNIPO-UHFFFAOYSA-N	C23H27FN4O2	410.493			X	28	28
106	XX850501	Challenge-106	471.173	POSITIVE	7.378	27	7-Hydroxymethotrexat	CN(CC1=Nc2c(N)nc(N)nc2NC1=O)c1ccc(cc1)C(=O)NC(CCC(O)=O)C(O)=O	InChI=1S/C20H22N8O6/c1-28(8-12-18(32)26-16-14(23-12)15(21)25-20(22)27-16)10-4-2-9(3-5-10)17(31)24-11(19(33)34)6-7-13(29)30/h2-5,11H,6-8H2,1H3,(H,24,31)(H,29,30)(H,33,34)(H5,21,22,25,26,27,32)	HODZDDDNGRLGSI-UHFFFAOYSA-N	3039	3151	HODZDDDNGRLGSI-UHFFFAOYSA-N	DTXSID70891503		7-Hydroxymethotrexate	HODZDDDNGRLGSI-NSHDSACASA-N	C20H22N8O6	470.446			X	1	13
107	XX864401	Challenge-107	251.037	POSITIVE	7.489	18	Bisphenol S	Oc1ccc(cc1)S(=O)(=O)c1ccc(O)cc1	InChI=1S/C12H10O4S/c13-9-1-5-11(6-2-9)17(15,16)12-7-3-10(14)4-8-12/h1-8,13-14H	VPWNQTHUCYMVMZ-UHFFFAOYSA-N	4578	4740	VPWNQTHUCYMVMZ-UHFFFAOYSA-N	DTXSID3022409		4,4'-Sulfonyldiphenol	VPWNQTHUCYMVMZ-UHFFFAOYSA-N	C12H10O4S	250.27			X	19	19
108	XX851701	Challenge-108	426.169	POSITIVE	7.663	15	Domperidone	ClC1=CC2=C(C=C1)N(C1CCN(CCCN3C(=O)NC4=C3C=CC=C4)CC1)C(=O)N2	InChI=1S/C22H24ClN5O2/c23-15-6-7-20-18(14-15)25-22(30)28(20)16-8-12-26(13-9-16)10-3-11-27-19-5-2-1-4-17(19)24-21(27)29/h1-2,4-7,14,16H,3,8-13H2,(H,24,29)(H,25,30)	FGXWKSZFVQUSTL-UHFFFAOYSA-N	5343	5544	FGXWKSZFVQUSTL-UHFFFAOYSA-N	DTXSID1045116		Domperidone	FGXWKSZFVQUSTL-UHFFFAOYSA-N	C22H24ClN5O2	425.92			X	25	25
109	XX861402	Challenge-109	279.145	POSITIVE	7.982	20	Pentoxifylline	CN1c2ncn(C)c2C(=O)N(CCCCC(C)=O)C1=O	InChI=1S/C13H18N4O3/c1-9(18)6-4-5-7-17-12(19)10-11(14-8-15(10)2)16(3)13(17)20/h8H,4-7H2,1-3H3	BYPFEZZEUUWMEJ-UHFFFAOYSA-N	54841	60854	BYPFEZZEUUWMEJ-UHFFFAOYSA-N	DTXSID7023437		3,7-Dihydro-3,7-dimethyl-1-(5-oxohexyl)-1H-Purine-2,6-dione	BYPFEZZEUUWMEJ-UHFFFAOYSA-N	C13H18N4O3	278.312			X	28	28
110	XX873501	Challenge-110	395.186	POSITIVE	8.04	267	Triamcinolone	CC12CC(O)C3(F)C(CCC4=CC(=O)C=CC34C)C1CC(O)C2(O)C(=O)CO	InChI=1S/C21H27FO6/c1-18-6-5-12(24)7-11(18)3-4-13-14-8-15(25)21(28,17(27)10-23)19(14,2)9-16(26)20(13,18)22/h5-7,13-16,23,25-26,28H,3-4,8-10H2,1-2H3	GFNANZIMVAIWHM-UHFFFAOYSA-N	4758	4927	GFNANZIMVAIWHM-UHFFFAOYSA-N	DTXSID1040742		Triamcinolone	GFNANZIMVAIWHM-OBYCQNJPSA-N	C21H27FO6	394.439			X	5	24
111	XX852903	Challenge-111	413.12	POSITIVE	8.194	22	Ziprasidone	ClC1=CC2=C(CC(=O)N2)C=C1CCN1CCN(CC1)C1=NSC2=C1C=CC=C2	InChI=1S/C21H21ClN4OS/c22-17-13-18-15(12-20(27)23-18)11-14(17)5-6-25-7-9-26(10-8-25)21-16-3-1-2-4-19(16)28-24-21/h1-4,11,13H,5-10,12H2,(H,23,27)	MVWVFYHBGMAFLY-UHFFFAOYSA-N	13860720	7257	MVWVFYHBGMAFLY-UHFFFAOYSA-N	DTXSID4023753		Ziprasidone	MVWVFYHBGMAFLY-UHFFFAOYSA-N	C21H21ClN4OS	412.94			X	23	23
112	XX849001	Challenge-112	285.142	POSITIVE	8.328	15	Promethazin	CC(CN1C2=C(SC3=C1C=CC=C3)C=CC=C2)N(C)C	InChI=1S/C17H20N2S/c1-13(18(2)3)12-19-14-8-4-6-10-16(14)20-17-11-7-5-9-15(17)19/h4-11,13H,12H2,1-3H3	PWWVAXIEGOYWEE-UHFFFAOYSA-N	34116	37175	PWWVAXIEGOYWEE-UHFFFAOYSA-N	DTXSID7023518		Promethazine	PWWVAXIEGOYWEE-UHFFFAOYSA-N	C17H20N2S	284.42			X	25	25
113	XX810401	Challenge-113	161.987	POSITIVE	8.385	6	3,4-Dichloroaniline	C1=CC(=C(C=C1N)Cl)Cl	InChI=1S/C6H5Cl2N/c7-5-2-1-4(9)3-6(5)8/h1-3H,9H2	SDYWXFYBZPNOFX-UHFFFAOYSA-N	4859	5035	SDYWXFYBZPNOFX-UHFFFAOYSA-N	DTXSID7021815		3,4-Dichloroaniline	SDYWXFYBZPNOFX-UHFFFAOYSA-N	C6H5Cl2N	162.01			X	19	19
114	XX878201	Challenge-114	297.056	POSITIVE	8.5	29	Imazalil	ClC1=CC=C(C(CN2C=CN=C2)OCC=C)C(Cl)=C1	InChI=1S/C14H14Cl2N2O/c1-2-7-19-14(9-18-6-5-17-10-18)12-4-3-11(15)8-13(12)16/h2-6,8,10,14H,1,7,9H2	PZBPKYOVPCNPJY-UHFFFAOYSA-N	7399	7683	PZBPKYOVPCNPJY-UHFFFAOYSA-N	DTXSID8024151		Imazalil	PZBPKYOVPCNPJY-UHFFFAOYSA-N	C14H14Cl2N2O	297.18			X	21	21
115	XX853603	Challenge-115	474.173	POSITIVE	8.611	31	Raloxifene	Oc1ccc(cc1)-c1sc2cc(O)ccc2c1C(=O)c1ccc(OCCN2CCCCC2)cc1	InChI=1S/C28H27NO4S/c30-21-8-4-20(5-9-21)28-26(24-13-10-22(31)18-25(24)34-28)27(32)19-6-11-23(12-7-19)33-17-16-29-14-2-1-3-15-29/h4-13,18,30-31H,1-3,14-17H2	GZUITABIAKMVPG-UHFFFAOYSA-N	54822	60835	GZUITABIAKMVPG-UHFFFAOYSA-N	DTXSID3023550		Raloxifene	GZUITABIAKMVPG-UHFFFAOYSA-N	C28H27NO4S	473.59			X	26	26
116	XX825601	Challenge-116	213.986	POSITIVE	8.693	9	4'-Bromacetanilide	CC(=O)NC1=CC=C(Br)C=C1	InChI=1S/C8H8BrNO/c1-6(11)10-8-4-2-7(9)3-5-8/h2-5H,1H3,(H,10,11)	MSLICLMCQYQNPK-UHFFFAOYSA-N	2180	2267	MSLICLMCQYQNPK-UHFFFAOYSA-N	DTXSID6059283		Acetamide, N-(4-bromophenyl)-	MSLICLMCQYQNPK-UHFFFAOYSA-N	C8H8BrNO	214.062			X	16	16
117	XX850903	Challenge-117	298.126	POSITIVE	8.896	12	Duloxetine	CNCC[C@H](Oc1cccc2ccccc12)c1cccs1	InChI=1S/C18H19NOS/c1-19-12-11-17(18-10-5-13-21-18)20-16-9-4-7-14-6-2-3-8-15(14)16/h2-10,13,17,19H,11-12H2,1H3/t17-/m0/s1	ZEUITGRIYCTCEM-KRWDZBQOSA-N	10691564	12378943	ZEUITGRIYCTCEM-KRWDZBQOSA-N	DTXSID6048385		Duloxetine	ZEUITGRIYCTCEM-KRWDZBQOSA-N	C18H19NOS	297.42			X	25	25
117.1													ZEUITGRIYCTCEM-KRWDZBQOSA-N	DTXSID40151424		Duloxetine, (R)-	ZEUITGRIYCTCEM-QGZVFWFLSA-N	C18H19NOS	297.42	X		X	25	13
118	XX850803	Challenge-118	382.168	POSITIVE	8.953	16	Azelastine	CN1CCCC(CC1)N1N=C(Cc2ccc(Cl)cc2)c2ccccc2C1=O	InChI=1S/C22H24ClN3O/c1-25-13-4-5-18(12-14-25)26-22(27)20-7-3-2-6-19(20)21(24-26)15-16-8-10-17(23)11-9-16/h2-3,6-11,18H,4-5,12-15H2,1H3	MBUVEWMHONZEQD-UHFFFAOYSA-N	55760	61899	MBUVEWMHONZEQD-UHFFFAOYSA-N	DTXSID6022638		Azelastine	MBUVEWMHONZEQD-UHFFFAOYSA-N	C22H24ClN3O	381.9			X	20	20
119	XX834202	Challenge-119	223.971	POSITIVE	8.964	4	6-Bromo-2(1H)-quinolinone	BrC1=CC2=C(NC(=O)C=C2)C=C1	InChI=1S/C9H6BrNO/c10-7-2-3-8-6(5-7)1-4-9(12)11-8/h1-5H,(H,11,12)	YLAFBGATSQRSTB-UHFFFAOYSA-N	2224	2314	YLAFBGATSQRSTB-UHFFFAOYSA-N	DTXSID80495319		6-Bromoquinolin-2(1H)-one	YLAFBGATSQRSTB-UHFFFAOYSA-N	C9H6BrNO	224.057			X	11	11
120	XX845901	Challenge-120	282.279	POSITIVE	8.992	18	Dodemorph	CC1CN(CC(C)O1)C1CCCCCCCCCCC1	InChI=1S/C18H35NO/c1-16-14-19(15-17(2)20-16)18-12-10-8-6-4-3-5-7-9-11-13-18/h16-18H,3-15H2,1-2H3	JMXKCYUTURMERF-UHFFFAOYSA-N	3322	3440	JMXKCYUTURMERF-UHFFFAOYSA-N	DTXSID5041019		Dodemorph	JMXKCYUTURMERF-UHFFFAOYSA-N	C18H35NO	281.484			X	11	11
121	XX847601	Challenge-121	224.092	POSITIVE	9.032	11	Bendiocarb	CNC(=O)Oc1cccc2OC(C)(C)Oc12	InChI=1S/C11H13NO4/c1-11(2)15-8-6-4-5-7(9(8)16-11)14-10(13)12-3/h4-6H,1-3H3,(H,12,13)	XEGGRYVFLWGFHI-UHFFFAOYSA-N	7994	8295	XEGGRYVFLWGFHI-UHFFFAOYSA-N	DTXSID9032327		Bendiocarb	XEGGRYVFLWGFHI-UHFFFAOYSA-N	C11H13NO4	223.228			X	17	17
122	XX850104	Challenge-122	331.015	POSITIVE	9.085	17	Furosemide	NS(=O)(=O)c1cc(C(O)=O)c(NCc2ccco2)cc1Cl	InChI=1S/C12H11ClN2O5S/c13-9-5-10(15-6-7-2-1-3-20-7)8(12(16)17)4-11(9)21(14,18)19/h1-5,15H,6H2,(H,16,17)(H2,14,18,19)	ZZUFCTLCJUWOSV-UHFFFAOYSA-N	2102	2187	ZZUFCTLCJUWOSV-UHFFFAOYSA-N	DTXSID6020648		Furosemide	ZZUFCTLCJUWOSV-UHFFFAOYSA-N	C12H11ClN2O5S	330.74			X	30	30
123	XX879001	Challenge-123	284.961	POSITIVE	9.087	13	Tris(2-chloroethyl)phosphate	ClCCOP(=O)(OCCCl)OCCCl	InChI=1S/C6H12Cl3O4P/c7-1-4-11-14(10,12-5-2-8)13-6-3-9/h1-6H2	HQUQLFOMPYWACS-UHFFFAOYSA-N	15120	15909	HQUQLFOMPYWACS-UHFFFAOYSA-N	DTXSID5021411		Tris(2-chloroethyl) phosphate	HQUQLFOMPYWACS-UHFFFAOYSA-N	C6H12Cl3O4P	285.48			X	17	17
124	XX853202	Challenge-124	294.171	POSITIVE	9.142	21	Anastrozole	CC(C)(C#N)c1cc(Cn2cncn2)cc(c1)C(C)(C)C#N	InChI=1S/C17H19N5/c1-16(2,9-18)14-5-13(8-22-12-20-11-21-22)6-15(7-14)17(3,4)10-19/h5-7,11-12H,8H2,1-4H3	YBBLVLTVTVSKRW-UHFFFAOYSA-N	70292	77901	YBBLVLTVTVSKRW-UHFFFAOYSA-N	DTXSID9022607		Anastrozole	YBBLVLTVTVSKRW-UHFFFAOYSA-N	C17H19N5	293.374			X	27	27
125	XX817401	Challenge-125	147.08	POSITIVE	9.203	18	Benzylidenacetone	CC(=O)C=CC1=CC=CC=C1	InChI=1S/C10H10O/c1-9(11)7-8-10-5-3-2-4-6-10/h2-8H,1H3	BWHOZHOGCMHOBV-UHFFFAOYSA-N	13090	13679	BWHOZHOGCMHOBV-UHFFFAOYSA-N	DTXSID4025662		Methyl styryl ketone	BWHOZHOGCMHOBV-UHFFFAOYSA-N	C10H10O	146.189		1	X	11	11
125.1													BWHOZHOGCMHOBV-UHFFFAOYSA-N	DTXSID1031626		Methyl trans-styryl ketone	BWHOZHOGCMHOBV-BQYQJAHWSA-N	C10H10O	146.189	X		X	11	19
126	XX884101	Challenge-126	221.074	POSITIVE	9.37	13	2-(4-Morpholinyl)benzothiazole	C1CN(CCO1)C1=NC2=CC=CC=C2S1	InChI=1S/C11H12N2OS/c1-2-4-10-9(3-1)12-11(15-10)13-5-7-14-8-6-13/h1-4H,5-8H2	VVUVJGRVEYHIHC-UHFFFAOYSA-N	29117	31386	VVUVJGRVEYHIHC-UHFFFAOYSA-N	DTXSID90891505		2-(4-Morpholinyl)benzothiazole	VVUVJGRVEYHIHC-UHFFFAOYSA-N	C11H12N2OS	220.29			X	12	12
127	XX808801	Challenge-127	203.053	POSITIVE	9.39	27	Diphenylsulfoxide	O=S(C1=CC=CC=C1)C1=CC=CC=C1	InChI=1S/C12H10OS/c13-14(11-7-3-1-4-8-11)12-9-5-2-6-10-12/h1-10H	JJHHIJFTHRNPIK-UHFFFAOYSA-N	514454	591790	JJHHIJFTHRNPIK-UHFFFAOYSA-N	DTXSID0022141		Phenyl sulfoxide	JJHHIJFTHRNPIK-UHFFFAOYSA-N	C12H10OS	202.27			X	16	16
128	XX808701	Challenge-128	219.047	POSITIVE	9.673	24	Diphenylsulfone	O=S(=O)(C1=CC=CC=C1)C1=CC=CC=C1	InChI=1S/C12H10O2S/c13-15(14,11-7-3-1-4-8-11)12-9-5-2-6-10-12/h1-10H	KZTYYGOKRVBIMI-UHFFFAOYSA-N	2287	2378	KZTYYGOKRVBIMI-UHFFFAOYSA-N	DTXSID6041892		Diphenylsulfone	KZTYYGOKRVBIMI-UHFFFAOYSA-N	C12H10O2S	218.27			X	18	18
129	XX884701	Challenge-129	233.111	POSITIVE	9.692	7	N-Cyclohexyl-2-benzothiazol-amine	C1CCC(CC1)NC1=NC2=CC=CC=C2S1	InChI=1S/C13H16N2S/c1-2-6-10(7-3-1)14-13-15-11-8-4-5-9-12(11)16-13/h4-5,8-10H,1-3,6-7H2,(H,14,15)	UPWPIFMHSFSVLE-UHFFFAOYSA-N	1606080	2145522	UPWPIFMHSFSVLE-UHFFFAOYSA-N	DTXSID50891506		N-Cyclohexyl-2-benzothiazol-amine	UPWPIFMHSFSVLE-UHFFFAOYSA-N	C13H16N2S	232.35			X	9	9
130	XX849101	Challenge-130	311.154	POSITIVE	9.695	13	Bifonazol	C1=CN(C=N1)C(C1=CC=CC=C1)C1=CC=C(C=C1)C1=CC=CC=C1	InChI=1S/C22H18N2/c1-3-7-18(8-4-1)19-11-13-21(14-12-19)22(24-16-15-23-17-24)20-9-5-2-6-10-20/h1-17,22H	OCAPBUJLXMYKEJ-UHFFFAOYSA-N	2710	2812	OCAPBUJLXMYKEJ-UHFFFAOYSA-N	DTXSID9045631		Bifonazole	OCAPBUJLXMYKEJ-UHFFFAOYSA-N	C22H18N2	310.4			X	23	23
131	XX802401	Challenge-131	204.102	POSITIVE	9.756	12	5-Methyl-1-(propan-2-yl)-1H-indole-2,3dione	CC(C)N1C(=O)C(=O)C2=CC(C)=CC=C12	InChI=1S/C12H13NO2/c1-7(2)13-10-5-4-8(3)6-9(10)11(14)12(13)15/h4-7H,1-3H3	SYJHSTNDLFUIMT-UHFFFAOYSA-N	3818	3955	SYJHSTNDLFUIMT-UHFFFAOYSA-N	DTXSID00891495		5-Methyl-1-(1-methylethyl)-1H-indole-2,3-dione	SYJHSTNDLFUIMT-UHFFFAOYSA-N	C12H13NO2	203.241			X	7	7
132	XX854903	Challenge-132	345.115	POSITIVE	9.765	10	Clotrimazole	Clc1ccccc1C(c1ccccc1)(c1ccccc1)n1ccnc1	InChI=1S/C22H17ClN2/c23-21-14-8-7-13-20(21)22(25-16-15-24-17-25,18-9-3-1-4-10-18)19-11-5-2-6-12-19/h1-17H	VNFPBHJOKIVQEB-UHFFFAOYSA-N	18156	19241	VNFPBHJOKIVQEB-UHFFFAOYSA-N	DTXSID7029871		Clotrimazole	VNFPBHJOKIVQEB-UHFFFAOYSA-N	C22H17ClN2	344.84			X	29	29
133	XX848903	Challenge-133	477.23	POSITIVE	9.808	12	Ioperamide	CN(C)C(=O)C(CCN1CCC(O)(CC1)c1ccc(Cl)cc1)(c1ccccc1)c1ccccc1	InChI=1S/C29H33ClN2O2/c1-31(2)27(33)29(24-9-5-3-6-10-24,25-11-7-4-8-12-25)19-22-32-20-17-28(34,18-21-32)23-13-15-26(30)16-14-23/h3-16,34H,17-22H2,1-2H3	RDOIQAHITMMDAJ-UHFFFAOYSA-N	56259	62479	RDOIQAHITMMDAJ-UHFFFAOYSA-N	DTXSID6045165		Loperamide	RDOIQAHITMMDAJ-UHFFFAOYSA-N	C29H33ClN2O2	477.05			X	24	24
134	XX823401	Challenge-134	214.09	POSITIVE	9.859	21	N-Butylbenzenesulfonamide	CCCCNS(=O)(=O)C1=CC=CC=C1	InChI=1S/C10H15NO2S/c1-2-3-9-11-14(12,13)10-7-5-4-6-8-10/h4-8,11H,2-3,9H2,1H3	IPRJXAGUEGOFGG-UHFFFAOYSA-N	627838	719344	IPRJXAGUEGOFGG-UHFFFAOYSA-N	DTXSID7027540		N-Butylbenzenesulfonamide	IPRJXAGUEGOFGG-UHFFFAOYSA-N	C10H15NO2S	213.3			X	19	19
135	XX822601	Challenge-135	391.23	POSITIVE	9.935	26	Hexa(methoxymethyl)melamine	COCN(COC)C1=NC(=NC(=N1)N(COC)COC)N(COC)COC	InChI=1S/C15H30N6O6/c1-22-7-19(8-23-2)13-16-14(20(9-24-3)10-25-4)18-15(17-13)21(11-26-5)12-27-6/h7-12H2,1-6H3	BNCADMBVWNPPIZ-UHFFFAOYSA-N	2577	2678	BNCADMBVWNPPIZ-UHFFFAOYSA-N	DTXSID9027520		Hexa(methoxymethyl)melamine	BNCADMBVWNPPIZ-UHFFFAOYSA-N	C15H30N6O6	390.441			X	13	13
136	XX821703	Challenge-136	212.02	POSITIVE	9.973	15	6-Ethoxy-2-mercaptobenzothiazole	CCOC1=CC=C2N=C(S)SC2=C1	InChI=1S/C9H9NOS2/c1-2-11-6-3-4-7-8(5-6)13-9(12)10-7/h3-5H,2H2,1H3,(H,10,12)	HOASVNMVYBSLSU-UHFFFAOYSA-N	154427	177355	HOASVNMVYBSLSU-UHFFFAOYSA-N	DTXSID2059512		2(3H)-Benzothiazolethione, 6-ethoxy-	HOASVNMVYBSLSU-UHFFFAOYSA-N	C9H9NOS2	211.3			X	13	13
137	XX858203	Challenge-137	389.163	POSITIVE	10.069	15	Cetirizine	OC(=O)COCCN1CCN(CC1)C(c1ccccc1)c1ccc(Cl)cc1	InChI=1S/C21H25ClN2O3/c22-19-8-6-18(7-9-19)21(17-4-2-1-3-5-17)24-12-10-23(11-13-24)14-15-27-16-20(25)26/h1-9,21H,10-16H2,(H,25,26)	ZKLPARSLTMPFCP-UHFFFAOYSA-N	44885	49384	ZKLPARSLTMPFCP-UHFFFAOYSA-N	DTXSID4022787		Cetirizine	ZKLPARSLTMPFCP-UHFFFAOYSA-N	C21H25ClN2O3	388.89		1	X	23	23
137.1													ZKLPARSLTMPFCP-UHFFFAOYSA-N	DTXSID60156294		Levocetirizine	ZKLPARSLTMPFCP-OAQYLSRUSA-N	C21H25ClN2O3	388.89	X		X	23	24
138	XX838703	Challenge-138	399.097	POSITIVE	10.22	57	Propoxycarbazone	CCCOC1=NN(C(=O)NS(=O)(=O)C2=CC=CC=C2C(=O)OC)C(=O)N1C	InChI=1S/C15H18N4O7S/c1-4-9-26-14-16-19(15(22)18(14)2)13(21)17-27(23,24)11-8-6-5-7-10(11)12(20)25-3/h5-8H,4,9H2,1-3H3,(H,17,21)	JTHMVYBOQLDDIY-UHFFFAOYSA-N	18829	19988	JTHMVYBOQLDDIY-UHFFFAOYSA-N	DTXSID8037704		Propoxycarbazone	JTHMVYBOQLDDIY-UHFFFAOYSA-N	C15H18N4O7S	398.39			X	12	12
139	XX841601	Challenge-139	278.106	POSITIVE	10.257	9	Metazachlor	Cc1cccc(C)c1N(Cn1cccn1)C(=O)CCl	InChI=1S/C14H16ClN3O/c1-11-5-3-6-12(2)14(11)18(13(19)9-15)10-17-8-4-7-16-17/h3-8H,9-10H2,1-2H3	STEPQTYSZVCJPV-UHFFFAOYSA-N	13837303	6781	STEPQTYSZVCJPV-UHFFFAOYSA-N	DTXSID4058156		Metazachlor	STEPQTYSZVCJPV-UHFFFAOYSA-N	C14H16ClN3O	277.75			X	17	17
140	XX880203	Challenge-140	309.043	POSITIVE	10.334	37	Benzophenone-4	COC1=CC(O)=C(C=C1S(O)(=O)=O)C(=O)C1=CC=CC=C1	InChI=1S/C14H12O6S/c1-20-12-8-11(15)10(7-13(12)21(17,18)19)14(16)9-5-3-2-4-6-9/h2-8,15H,1H3,(H,17,18,19)	CXVGEDCSTKKODG-UHFFFAOYSA-N	5198	5391	CXVGEDCSTKKODG-UHFFFAOYSA-N	DTXSID2042436		Sulisobenzone	CXVGEDCSTKKODG-UHFFFAOYSA-N	C14H12O6S	308.3			X	18	18
141	XX835301	Challenge-141	223.096	POSITIVE	10.441	8	Diethyl phthalate	CCOC(=O)C1=CC=CC=C1C(=O)OCC	InChI=1S/C12H14O4/c1-3-15-11(13)9-7-5-6-8-10(9)12(14)16-4-2/h5-8H,3-4H2,1-2H3	FLKPEMZONWLCSK-UHFFFAOYSA-N	5542	5744	FLKPEMZONWLCSK-UHFFFAOYSA-N	DTXSID7021780		Diethyl phthalate	FLKPEMZONWLCSK-UHFFFAOYSA-N	C12H14O4	222.24			X	19	19
142	XX860501	Challenge-142	301.074	POSITIVE	10.581	28	Temazepam	CN1c2ccc(Cl)cc2C(=NC(O)C1=O)c1ccccc1	InChI=1S/C16H13ClN2O2/c1-19-13-8-7-11(17)9-12(13)14(18-15(20)16(19)21)10-5-3-2-4-6-10/h2-9,15,20H,1H3	SEQDDYPDSLOBDC-UHFFFAOYSA-N	14688	15433	SEQDDYPDSLOBDC-UHFFFAOYSA-N	DTXSID8021309		Temazepam	SEQDDYPDSLOBDC-UHFFFAOYSA-N	C16H13ClN2O2	300.74		1	X	19	19
142.1													SEQDDYPDSLOBDC-UHFFFAOYSA-N	DTXSID10904762		(R)-Temazepam	SEQDDYPDSLOBDC-OAHLLOKOSA-N	C16H13ClN2O2	300.74	X		X	19	6
143	XX874801	Challenge-143	405.227	POSITIVE	10.838	218	Hydrocortisonacetate	CC(=O)OCC(=O)[C@@]1(O)CC[C@H]2[C@@H]3CCC4=CC(=O)CC[C@]4(C)[C@H]3[C@@H](O)C[C@]12C	InChI=1S/C23H32O6/c1-13(24)29-12-19(27)23(28)9-7-17-16-5-4-14-10-15(25)6-8-21(14,2)20(16)18(26)11-22(17,23)3/h10,16-18,20,26,28H,4-9,11-12H2,1-3H3/t16-,17-,18-,20+,21-,22-,23-/m0/s1	ALEXXDVDDISNDU-JZYPGELDSA-N	3824	3961	ALEXXDVDDISNDU-JZYPGELDSA-N	DTXSID20962156		11,17-Dihydroxy-3,20-dioxopregn-4-en-21-yl acetate	ALEXXDVDDISNDU-JZYPGELDSA-N	C23H32O6	404.503			X	23	23
144	XX876801	Challenge-144	230.248	POSITIVE	10.848	10	N,N-Dimethyldodecylamine N-oxide	CCCCCCCCCCCC[N+](C)(C)[O-]	InChI=1S/C14H31NO/c1-4-5-6-7-8-9-10-11-12-13-14-15(2,3)16/h4-14H2,1-3H3	SYELZBGXAIXKHU-UHFFFAOYSA-N	35588	38884	SYELZBGXAIXKHU-UHFFFAOYSA-N	DTXSID1020514		N,N-Dimethyldodecylamine-N-oxide	SYELZBGXAIXKHU-UHFFFAOYSA-N	C14H31NO	229.408			X	19	19
145	XX860702	Challenge-145	423.17	POSITIVE	10.866	90	Losartan	CCCCC1=NC(Cl)=C(CO)N1CC1=CC=C(C=C1)C1=C(C=CC=C1)C1=NNN=N1	InChI=1S/C22H23ClN6O/c1-2-3-8-20-24-21(23)19(14-30)29(20)13-15-9-11-16(12-10-15)17-6-4-5-7-18(17)22-25-27-28-26-22/h4-7,9-12,30H,2-3,8,13-14H2,1H3,(H,25,26,27,28)	PSIFNNKUMBGKDQ-UHFFFAOYSA-N	4044	4189	PSIFNNKUMBGKDQ-UHFFFAOYSA-N	DTXSID7023227		Losartan	PSIFNNKUMBGKDQ-UHFFFAOYSA-N	C22H23ClN6O	422.92			X	26	26
146	XX845402	Challenge-146	317.164	POSITIVE	10.882	75	Bupirimate	CCCCC1=C(C)N=C(NCC)N=C1OS(=O)(=O)N(C)C	InChI=1S/C13H24N4O3S/c1-6-8-9-11-10(3)15-13(14-7-2)16-12(11)20-21(18,19)17(4)5/h6-9H2,1-5H3,(H,14,15,16)	DSKJPMWIHSOYEA-UHFFFAOYSA-N	393865	446541	DSKJPMWIHSOYEA-UHFFFAOYSA-N	DTXSID6041688		Bupirimate	DSKJPMWIHSOYEA-UHFFFAOYSA-N	C13H24N4O3S	316.42			X	15	15
147	XX860201	Challenge-147	414.993	POSITIVE	10.885	10	Miconazole	Clc1ccc(COC(Cn2ccnc2)c2ccc(Cl)cc2Cl)c(Cl)c1	InChI=1S/C18H14Cl4N2O/c19-13-2-1-12(16(21)7-13)10-25-18(9-24-6-5-23-11-24)15-4-3-14(20)8-17(15)22/h1-8,11,18H,9-10H2	BYBLEWFAAKGYCD-UHFFFAOYSA-N	3987	4130	BYBLEWFAAKGYCD-UHFFFAOYSA-N	DTXSID6023319		Miconazole	BYBLEWFAAKGYCD-UHFFFAOYSA-N	C18H14Cl4N2O	416.12			X	23	23
148	XX857701	Challenge-148	321.133	POSITIVE	10.904	34	Mycophenolic acid	COc1c(C)c2COC(=O)c2c(O)c1C\C=C(/C)CCC(O)=O	InChI=1S/C17H20O6/c1-9(5-7-13(18)19)4-6-11-15(20)14-12(8-23-17(14)21)10(2)16(11)22-3/h4,20H,5-8H2,1-3H3,(H,18,19)/b9-4+	HPNSFSBZBAHARI-RUDMXATFSA-N	2015313	2733526	HPNSFSBZBAHARI-RUDMXATFSA-N	DTXSID4041070		Mycophenolic acid	HPNSFSBZBAHARI-RUDMXATFSA-N	C17H20O6	320.341			X	27	27
149	XX848103	Challenge-149	264.009	POSITIVE	10.968	25	Parathion-methyl	COP(=S)(OC)Oc1ccc(cc1)[N+]([O-])=O	InChI=1S/C8H10NO5PS/c1-12-15(16,13-2)14-8-5-3-7(4-6-8)9(10)11/h3-6H,1-2H3	RLBIQVVOMOPOHC-UHFFFAOYSA-N	2704	2806	RLBIQVVOMOPOHC-UHFFFAOYSA-N	DTXSID1020855		Methyl parathion	RLBIQVVOMOPOHC-UHFFFAOYSA-N	C8H10NO5PS	263.2			X	14	14
150	XX861203	Challenge-150	372.232	POSITIVE	11.018	34	Tamoxifen	CC\C(=C(/c1ccccc1)c1ccc(OCCN(C)C)cc1)c1ccccc1	InChI=1S/C26H29NO/c1-4-25(21-11-7-5-8-12-21)26(22-13-9-6-10-14-22)23-15-17-24(18-16-23)28-20-19-27(2)3/h5-18H,4,19-20H2,1-3H3/b26-25-	NKANXQFJJICGDU-QPLCGJKRSA-N	30816	33360	NKANXQFJJICGDU-QPLCGJKRSA-N	DTXSID1034187		Tamoxifen	NKANXQFJJICGDU-QPLCGJKRSA-N	C26H29NO	371.524			X	25	25
151	XX853101	Challenge-151	322.066	POSITIVE	11.065	18	Clopidogrel	COC(=O)C(N1CCc2sccc2C1)c1ccccc1Cl	InChI=1S/C16H16ClNO2S/c1-20-16(19)15(12-4-2-3-5-13(12)17)18-8-6-14-11(10-18)7-9-21-14/h2-5,7,9,15H,6,8,10H2,1H3	GKTWGGQPFAXNFI-UHFFFAOYSA-N	12722	13282	GKTWGGQPFAXNFI-UHFFFAOYSA-N	DTXSID70861221		(+/-)-Clopidogrel	GKTWGGQPFAXNFI-UHFFFAOYSA-N	C16H16ClNO2S	321.82		1		12	12
151.1													GKTWGGQPFAXNFI-UHFFFAOYSA-N	DTXSID6022848		Clopidogrel	GKTWGGQPFAXNFI-HNNXBMFYSA-N	C16H16ClNO2S	321.82	X		X	12	25
152	XX840003	Challenge-152	287.095	POSITIVE	11.089	59	Ethofumesate	CCOC1Oc2ccc(OS(C)(=O)=O)cc2C1(C)C	InChI=1S/C13H18O5S/c1-5-16-12-13(2,3)10-8-9(18-19(4,14)15)6-7-11(10)17-12/h6-8,12H,5H2,1-4H3	IRCMYGHHKLLGHV-UHFFFAOYSA-N	7337	7619	IRCMYGHHKLLGHV-UHFFFAOYSA-N	DTXSID8034580		Ethofumesate	IRCMYGHHKLLGHV-UHFFFAOYSA-N	C13H18O5S	286.34			X	14	14
153	XX881501	Challenge-153	251.047	POSITIVE	11.166	23	Diphenylphosphate	OP(=O)(OC1=CC=CC=C1)OC1=CC=CC=C1	InChI=1S/C12H11O4P/c13-17(14,15-11-7-3-1-4-8-11)16-12-9-5-2-6-10-12/h1-10H,(H,13,14)	ASMQGLCHMVWBQR-UHFFFAOYSA-N	4377	4536	ASMQGLCHMVWBQR-UHFFFAOYSA-N	DTXSID1048207		Diphenyl phosphate	ASMQGLCHMVWBQR-UHFFFAOYSA-N	C12H11O4P	250.19			X	15	15
154	XX884202	Challenge-154	253.046	POSITIVE	11.242	25	2-Morpholinothiobenzothiazole	C1CN(CCO1)SC1=NC2=CC=CC=C2S1	InChI=1S/C11H12N2OS2/c1-2-4-10-9(3-1)12-11(15-10)16-13-5-7-14-8-6-13/h1-4H,5-8H2	MHKLKWCYGIBEQF-UHFFFAOYSA-N	2445	2541	MHKLKWCYGIBEQF-UHFFFAOYSA-N	DTXSID0021096		N-Oxydiethylene-2-benzothiazylsulfenamide	MHKLKWCYGIBEQF-UHFFFAOYSA-N	C11H12N2OS2	252.35			X	16	16
155	XX872301	Challenge-155	299.201	POSITIVE	11.255	124	Norethindrone	CC12CCC3C(CCC4=CC(=O)CCC34)C1CCC2(O)C#C	InChI=1S/C20H26O2/c1-3-20(22)11-9-18-17-6-4-13-12-14(21)5-7-15(13)16(17)8-10-19(18,20)2/h1,12,15-18,22H,4-11H2,2H3	VIKNJXKGJWUCNN-UHFFFAOYSA-N	23472	25127	VIKNJXKGJWUCNN-UHFFFAOYSA-N	DTXSID9023380		Norethindrone	VIKNJXKGJWUCNN-XGXHKTLJSA-N	C20H26O2	298.426	X	2	X	6	28
155.1													VIKNJXKGJWUCNN-UHFFFAOYSA-N	DTXSID70431665		17-Hydroxy-19-norpregn-4-en-20-yn-3-one	VIKNJXKGJWUCNN-JBKQDOAHSA-N	C20H26O2	298.426	X		X	6	9
156	XX818201	Challenge-156	441.167	POSITIVE	11.262	104	Candesartan	CCOC1=Nc2cccc(C(O)=O)c2N1Cc1ccc(-c2ccccc2C2NN=NN=2)cc1	InChI=1S/C24H20N6O3/c1-2-33-24-25-20-9-5-8-19(23(31)32)21(20)30(24)14-15-10-12-16(13-11-15)17-6-3-4-7-18(17)22-26-28-29-27-22/h3-13H,2,14H2,1H3,(H,31,32)(H,26,27,28,29)	HTQMVQVXFRQIKW-UHFFFAOYSA-N	3229	3346	HTQMVQVXFRQIKW-UHFFFAOYSA-N	DTXSID0022725		Candesartan	HTQMVQVXFRQIKW-UHFFFAOYSA-N	C24H20N6O3	440.463			X	24	24
157	XX880301	Challenge-157	194.118	POSITIVE	11.279	13	Ethyl-4-dimethylaminobenzoate	CCOC(=O)C1=CC=C(C=C1)N(C)C	InChI=1S/C11H15NO2/c1-4-14-11(13)9-5-7-10(8-6-9)12(2)3/h5-8H,4H2,1-3H3	FZUGPQWGEGAKET-UHFFFAOYSA-N	8242	8560	FZUGPQWGEGAKET-UHFFFAOYSA-N	DTXSID2044763		Parbenate	FZUGPQWGEGAKET-UHFFFAOYSA-N	C11H15NO2	193.246			X	16	16
158	XX848001	Challenge-158	279.027	POSITIVE	11.29	56	Fenthion	COP(=S)(OC)Oc1ccc(SC)c(C)c1	InChI=1S/C10H15O3PS2/c1-8-7-9(5-6-10(8)16-4)13-14(15,11-2)12-3/h5-7H,1-4H3	PNVJTZOFSHSLTO-UHFFFAOYSA-N	8857	9212	PNVJTZOFSHSLTO-UHFFFAOYSA-N	DTXSID8020620		Fenthion	PNVJTZOFSHSLTO-UHFFFAOYSA-N	C10H15O3PS2	278.32			X	20	20
159	XX837002	Challenge-159	247.096	POSITIVE	11.296	4	Diallyl phthalate	C=CCOC(=O)C1=CC=CC=C1C(=O)OCC=C	InChI=1S/C14H14O4/c1-3-9-17-13(15)11-7-5-6-8-12(11)14(16)18-10-4-2/h3-8H,1-2,9-10H2	QUDWYFHPNIMBFC-UHFFFAOYSA-N	2892	2999	QUDWYFHPNIMBFC-UHFFFAOYSA-N	DTXSID7020392		Diallyl phthalate	QUDWYFHPNIMBFC-UHFFFAOYSA-N	C14H14O4	246.262			X	14	14
160	XX878003	Challenge-160	194.096	POSITIVE	11.298	12	Iminostilbene	N1C2=CC=CC=C2C=CC2=CC=CC=C12	InChI=1S/C14H11N/c1-3-7-13-11(5-1)9-10-12-6-2-4-8-14(12)15-13/h1-10,15H	LCGTWRLJTMHIQZ-UHFFFAOYSA-N	6751	7018	LCGTWRLJTMHIQZ-UHFFFAOYSA-N	DTXSID90871625		Iminostilbene	LCGTWRLJTMHIQZ-UHFFFAOYSA-N	C14H11N	193.249			X	19	19
161	XX874002	Challenge-161	311.201	POSITIVE	11.331	179	Gestoden	CCC12CCC3C(CCC4=CC(=O)CCC34)C1C=CC2(O)C#C	InChI=1S/C21H26O2/c1-3-20-11-9-17-16-8-6-15(22)13-14(16)5-7-18(17)19(20)10-12-21(20,23)4-2/h2,10,12-13,16-19,23H,3,5-9,11H2,1H3	SIGSPDASOTUPFS-UHFFFAOYSA-N	6783	7050	SIGSPDASOTUPFS-UHFFFAOYSA-N	DTXSID6046478		Gestodene	SIGSPDASOTUPFS-XUDSTZEESA-N	C21H26O2	310.437			X	5	20
162	XX802903	Challenge-162	195.08	POSITIVE	11.341	19	Anthrone	O=C1C2=CC=CC=C2CC2=CC=CC=C12	InChI=1S/C14H10O/c15-14-12-7-3-1-5-10(12)9-11-6-2-4-8-13(11)14/h1-8H,9H2	RJGDLRCDCYRQOQ-UHFFFAOYSA-N	3079	3191	RJGDLRCDCYRQOQ-UHFFFAOYSA-N	DTXSID1049431		Anthrone	RJGDLRCDCYRQOQ-UHFFFAOYSA-N	C14H10O	194.233			X	18	18
163	XX884302	Challenge-163	232.133	POSITIVE	11.355	36	7-Diethylamino-4-methylcoumarin	CCN(CC)C1=CC=C2C(C)=CC(=O)OC2=C1	InChI=1S/C14H17NO2/c1-4-15(5-2)11-6-7-12-10(3)8-14(16)17-13(12)9-11/h6-9H,4-5H2,1-3H3	AFYCEAFSNDLKSX-UHFFFAOYSA-N	11266927	12803450	AFYCEAFSNDLKSX-UHFFFAOYSA-N	DTXSID9025035		7-Diethylamino-4-methylcoumarin	AFYCEAFSNDLKSX-UHFFFAOYSA-N	C14H17NO2	231.295			X	18	18
164	XX849302	Challenge-164	470.305	POSITIVE	11.405	15	Ebastin	CC(C)(C)C1=CC=C(C=C1)C(=O)CCCN1CCC(CC1)OC(C1=CC=CC=C1)C1=CC=CC=C1	InChI=1S/C32H39NO2/c1-32(2,3)28-18-16-25(17-19-28)30(34)15-10-22-33-23-20-29(21-24-33)35-31(26-11-6-4-7-12-26)27-13-8-5-9-14-27/h4-9,11-14,16-19,29,31H,10,15,20-24H2,1-3H3	MJJALKDDGIKVBE-UHFFFAOYSA-N	10230	10680	MJJALKDDGIKVBE-UHFFFAOYSA-N	DTXSID6046472		Ebastine	MJJALKDDGIKVBE-UHFFFAOYSA-N	C32H39NO2	469.669			X	22	22
165.1	XX874102	Challenge-165	367.227	POSITIVE	11.463	185	Drospirenone	CC12CCC3C(C4CC4C4=CC(=O)CCC34C)C1C1CC1C21CCC(=O)O1	InChI=1S/C24H30O3/c1-22-6-3-12(25)9-17(22)13-10-14(13)20-16(22)4-7-23(2)21(20)15-11-18(15)24(23)8-5-19(26)27-24/h9,13-16,18,20-21H,3-8,10-11H2,1-2H3	METQSPRSQINEEU-UHFFFAOYSA-N	282625	319260	METQSPRSQINEEU-UHFFFAOYSA-N	DTXSID30860831		5a,7a-Dimethyl-1,1a,5,5a,5b,6,7,7a,8a,9,9a,9b,9c,9d-tetradecahydro-3'H-spiro[cyclopropa[4,5]cyclopenta[1,2-a]cyclopropa[l]phenanthrene-8,2'-furan]-3,5'(4H,4'H)-dione	METQSPRSQINEEU-UHFFFAOYSA-N	C24H30O3	366.501		1		4	4
165.2													METQSPRSQINEEU-UHFFFAOYSA-N	DTXSID7046465		Drospirenone	METQSPRSQINEEU-HXCATZOESA-N	C24H30O3	366.501	X		X	4	24
165.3													METQSPRSQINEEU-UHFFFAOYSA-N	DTXSID00237450		6,7-Epidrospirenone	METQSPRSQINEEU-LPRBJKGUSA-N	C24H30O3	366.501	X		X	4	5
165.4													METQSPRSQINEEU-UHFFFAOYSA-N	DTXSID10238175		17-Epidrospirenone	METQSPRSQINEEU-BCOSXLPSSA-N	C24H30O3	366.501	X		X	4	5
166	XX808902	Challenge-166	223.075	POSITIVE	11.465	16	Flavone	O=C1C=C(OC2=CC=CC=C12)C1=CC=CC=C1	InChI=1S/C15H10O2/c16-13-10-15(11-6-2-1-3-7-11)17-14-9-5-4-8-12(13)14/h1-10H	VHBFFQKBGNRLFZ-UHFFFAOYSA-N	2627	2728	VHBFFQKBGNRLFZ-UHFFFAOYSA-N	DTXSID2022048		Flavone	VHBFFQKBGNRLFZ-UHFFFAOYSA-N	C15H10O2	222.243			X	26	26
167	XX873101	Challenge-167	341.211	POSITIVE	11.501	117	Canrenone	CC12CCC3C(C=CC4=CC(=O)CCC34C)C1CCC21CCC(=O)O1	InChI=1S/C22H28O3/c1-20-9-5-15(23)13-14(20)3-4-16-17(20)6-10-21(2)18(16)7-11-22(21)12-8-19(24)25-22/h3-4,13,16-18H,5-12H2,1-2H3	UJVLDDZCTMKXJK-UHFFFAOYSA-N	37749	41368	UJVLDDZCTMKXJK-UHFFFAOYSA-N	DTXSID3045930		Canrenone	UJVLDDZCTMKXJK-WNHSNXHDSA-N	C22H28O3	340.463			X	6	19
168	XX845003	Challenge-168	214.063	POSITIVE	11.506	28	Chlorpropham	CC(C)OC(=O)Nc1cccc(Cl)c1	InChI=1S/C10H12ClNO2/c1-7(2)14-10(13)12-9-5-3-4-8(11)6-9/h3-7H,1-2H3,(H,12,13)	CWJSHJJYOPWUGX-UHFFFAOYSA-N	4351	4507	CWJSHJJYOPWUGX-UHFFFAOYSA-N	DTXSID7020764		Chlorpropham	CWJSHJJYOPWUGX-UHFFFAOYSA-N	C10H12ClNO2	213.66			X	17	17
169	XX844202	Challenge-169	296.116	POSITIVE	11.581	11	Triadimenol	CC(C)(C)C(O)C(Oc1ccc(Cl)cc1)n1cncn1	InChI=1S/C14H18ClN3O2/c1-14(2,3)12(19)13(18-9-16-8-17-18)20-11-6-4-10(15)5-7-11/h4-9,12-13,19H,1-3H3	BAZVSMNPJJMILC-UHFFFAOYSA-N	68397	75892	BAZVSMNPJJMILC-UHFFFAOYSA-N	DTXSID0032493		Triadimenol	BAZVSMNPJJMILC-UHFFFAOYSA-N	C14H18ClN3O2	295.77		1	X	15	15
169.1													BAZVSMNPJJMILC-UHFFFAOYSA-N	DTXSID20904096		erythro-Triadimenol	BAZVSMNPJJMILC-STQMWFEESA-N	C14H18ClN3O2	295.77	X		X	15	5
170	XX849802	Challenge-170	361.139	POSITIVE	11.669	153	Nitrendipin	CCOC(=O)C1=C(C)NC(C)=C(C1C1=CC=CC(=C1)[N+]([O-])=O)C(=O)OC	InChI=1S/C18H20N2O6/c1-5-26-18(22)15-11(3)19-10(2)14(17(21)25-4)16(15)12-7-6-8-13(9-12)20(23)24/h6-9,16,19H,5H2,1-4H3	PVHUJELLJLJGLN-UHFFFAOYSA-N	4383	4542	PVHUJELLJLJGLN-UHFFFAOYSA-N	DTXSID0023373		Nitrendipine	PVHUJELLJLJGLN-UHFFFAOYSA-N	C18H20N2O6	360.366		1	X	22	22
170.1													PVHUJELLJLJGLN-UHFFFAOYSA-N	DTXSID70230776		3,5-Pyridinedicarboxylic acid, 1,4-dihydro-2,6-dimethyl-4-(3-nitrophenyl)-, ethyl methyl ester, (4R)-	PVHUJELLJLJGLN-MRXNPFEDSA-N	C18H20N2O6	360.366	X		X	22	7
171	XX814802	Challenge-171	200.053	POSITIVE	11.723	7	2-Methylnaphtho(1,2-d)thiazole	CC1=NC2=C(S1)C=CC1=CC=CC=C21	InChI=1S/C12H9NS/c1-8-13-12-10-5-3-2-4-9(10)6-7-11(12)14-8/h2-7H,1H3	OUXMJRMYZCEVKO-UHFFFAOYSA-N	2891	2998	OUXMJRMYZCEVKO-UHFFFAOYSA-N	DTXSID7062588		Naphtho[1,2-d]thiazole, 2-methyl-	OUXMJRMYZCEVKO-UHFFFAOYSA-N	C12H9NS	199.27			X	13	13
172	XX873701	Challenge-172	313.216	POSITIVE	11.804	160	Norgestrel	CCC12CCC3C(CCC4=CC(=O)CCC34)C1CCC2(O)C#C	InChI=1S/C21H28O2/c1-3-20-11-9-17-16-8-6-15(22)13-14(16)5-7-18(17)19(20)10-12-21(20,23)4-2/h2,13,16-19,23H,3,5-12H2,1H3	WWYNJERNGUHSAO-UHFFFAOYSA-N	2907	3015	WWYNJERNGUHSAO-UHFFFAOYSA-N	DTXSID3036496		Levonorgestrel	WWYNJERNGUHSAO-XUDSTZEESA-N	C21H28O2	312.453	X	2,4	X	8	29
172.1													WWYNJERNGUHSAO-UHFFFAOYSA-N	DTXSID3047477		dl-Norgestrel	WWYNJERNGUHSAO-XUDSTZEESA-N	C21H28O2	312.453	X	4	X	8	29
172.2													WWYNJERNGUHSAO-UHFFFAOYSA-N	DTXSID90892173		Dextronorgestrel	WWYNJERNGUHSAO-XHCJJCCMSA-N	C21H28O2	312.453	X		X	8	9
173	XX833501	Challenge-173	294.206	POSITIVE	11.829	11	Nonivamide	CCCCCCCCC(=O)NCC1=CC=C(O)C(OC)=C1	InChI=1S/C17H27NO3/c1-3-4-5-6-7-8-9-17(20)18-13-14-10-11-15(19)16(12-14)21-2/h10-12,19H,3-9,13H2,1-2H3,(H,18,20)	RGOVYLWUIBMPGK-UHFFFAOYSA-N	63106	69911	RGOVYLWUIBMPGK-UHFFFAOYSA-N	DTXSID1034769		N-Vanillylnonanamide	RGOVYLWUIBMPGK-UHFFFAOYSA-N	C17H27NO3	293.407			X	21	21
174	XX874501	Challenge-174	375.172	POSITIVE	11.842	258	Cyproterone	CC(=O)C1(O)CCC2C3C=C(Cl)C4=CC(=O)C5CC5C4(C)C3CCC12C	InChI=1S/C22H27ClO3/c1-11(24)22(26)7-5-14-12-9-18(23)17-10-19(25)13-8-16(13)21(17,3)15(12)4-6-20(14,22)2/h9-10,12-16,26H,4-8H2,1-3H3	DUSHUSLJJMDGTE-UHFFFAOYSA-N	54833	60846	DUSHUSLJJMDGTE-UHFFFAOYSA-N	DTXSID3022873		Cyproterone	DUSHUSLJJMDGTE-ZJPMUUANSA-N	C22H27ClO3	374.91			X	1	16
175	XX802503	Challenge-175	221.096	POSITIVE	11.963	10	9-Acetylanthracene	CC(=O)C1=C2C=CC=CC2=CC2=CC=CC=C12	InChI=1S/C16H12O/c1-11(17)16-14-8-4-2-6-12(14)10-13-7-3-5-9-15(13)16/h2-10H,1H3	NXXNVJDXUHMAHU-UHFFFAOYSA-N	9223963	11048796	NXXNVJDXUHMAHU-UHFFFAOYSA-N	DTXSID90229061		9-Anthryl methyl ketone	NXXNVJDXUHMAHU-UHFFFAOYSA-N	C16H12O	220.271			X	13	13
176	XX860801	Challenge-176	436.234	POSITIVE	11.967	65	Valsartan	CCCCC(=O)N(CC1=CC=C(C=C1)C1=CC=CC=C1C1=NNN=N1)[C@@H](C(C)C)C(O)=O	InChI=1S/C24H29N5O3/c1-4-5-10-21(30)29(22(16(2)3)24(31)32)15-17-11-13-18(14-12-17)19-8-6-7-9-20(19)23-25-27-28-26-23/h6-9,11-14,16,22H,4-5,10,15H2,1-3H3,(H,31,32)(H,25,26,27,28)/t22-/m0/s1	ACWBQPMHZXGDFX-QFIPXVFZSA-N	6764	7031	ACWBQPMHZXGDFX-QFIPXVFZSA-N	DTXSID6023735		Valsartan	ACWBQPMHZXGDFX-JOCHJYFZSA-N	C24H29N5O3	435.528			X	25	14
177	XX846202	Challenge-177	459.087	POSITIVE	11.998	256	Fluoxastrobin	CO\N=C(\C1=NOCCO1)C1=C(OC2=C(F)C(OC3=C(Cl)C=CC=C3)=NC=N2)C=CC=C1	InChI=1S/C21H16ClFN4O5/c1-28-26-18(21-27-30-11-10-29-21)13-6-2-4-8-15(13)31-19-17(23)20(25-12-24-19)32-16-9-5-3-7-14(16)22/h2-9,12H,10-11H2,1H3/b26-18+	UFEODZBUAFNAEU-NLRVBDNBSA-N	34065	37123	UFEODZBUAFNAEU-NLRVBDNBSA-N	DTXSID2034625		Fluoxastrobin	UFEODZBUAFNAEU-NLRVBDNBSA-N	C21H16ClFN4O5	458.83			X	12	12
177.1													UFEODZBUAFNAEU-NLRVBDNBSA-N	DTXSID8058328		Fluoxastrobin (E,Z isomer)	UFEODZBUAFNAEU-UHFFFAOYSA-N	C21H16ClFN4O5	458.83	X		X	12	7
177.2													UFEODZBUAFNAEU-NLRVBDNBSA-N	DTXSID20905144		Z isomer of Fluoxastrobin	UFEODZBUAFNAEU-ITYLOYPMSA-N	C21H16ClFN4O5	458.83	X		X	12	6
178	XX812301	Challenge-178	269.165	POSITIVE	12	16	Michler's ketone	CN(C)C1=CC=C(C=C1)C(=O)C2=CC=C(C=C2)N(C)C	InChI=1S/C17H20N2O/c1-18(2)15-9-5-13(6-10-15)17(20)14-7-11-16(12-8-14)19(3)4/h5-12H,1-4H3	VVBLNCFGVYUYGU-UHFFFAOYSA-N	67432	74868	VVBLNCFGVYUYGU-UHFFFAOYSA-N	DTXSID2020894		Michler's ketone	VVBLNCFGVYUYGU-UHFFFAOYSA-N	C17H20N2O	268.36			X	17	17
179	XX845803	Challenge-179	311.039	POSITIVE	12.074	8	Diflubenzuron	FC1=CC=CC(F)=C1C(=O)NC(=O)NC1=CC=C(Cl)C=C1	InChI=1S/C14H9ClF2N2O2/c15-8-4-6-9(7-5-8)18-14(21)19-13(20)12-10(16)2-1-3-11(12)17/h1-7H,(H2,18,19,20,21)	QQQYTWIFVNKMRW-UHFFFAOYSA-N	94651	104865	QQQYTWIFVNKMRW-UHFFFAOYSA-N	DTXSID1024049		Diflubenzuron	QQQYTWIFVNKMRW-UHFFFAOYSA-N	C14H9ClF2N2O2	310.68			X	18	18
180	XX817001	Challenge-180	221.096	POSITIVE	12.085	6	9-Acetylphenanthren	CC(=O)C1=CC2=CC=CC=C2C2=CC=CC=C12	InChI=1S/C16H12O/c1-11(17)16-10-12-6-2-3-7-13(12)14-8-4-5-9-15(14)16/h2-10H,1H3	UIFAWZBYTTXSOG-UHFFFAOYSA-N	2562	2662	UIFAWZBYTTXSOG-UHFFFAOYSA-N	DTXSID70174328		Methyl 9-phenanthryl ketone	UIFAWZBYTTXSOG-UHFFFAOYSA-N	C16H12O	220.271			X	13	13
181	XX851503	Challenge-181	552.191	POSITIVE	12.089	140	Bosentan	COC1=CC=CC=C1OC1=C(OCCO)N=C(N=C1NS(=O)(=O)C1=CC=C(C=C1)C(C)(C)C)C1=NC=CC=N1	InChI=1S/C27H29N5O6S/c1-27(2,3)18-10-12-19(13-11-18)39(34,35)32-23-22(38-21-9-6-5-8-20(21)36-4)26(37-17-16-33)31-25(30-23)24-28-14-7-15-29-24/h5-15,33H,16-17H2,1-4H3,(H,30,31,32)	GJPICJJJRGTNOD-UHFFFAOYSA-N	8699	9051	GJPICJJJRGTNOD-UHFFFAOYSA-N	DTXSID7046627		Bosentan	GJPICJJJRGTNOD-UHFFFAOYSA-N	C27H29N5O6S	551.62			X	25	25
182	XX851602	Challenge-182	382.083	POSITIVE	12.089	79	Celecoxib	CC1=CC=C(C=C1)C1=CC(=NN1C1=CC=C(C=C1)S(N)(=O)=O)C(F)(F)F	InChI=1S/C17H14F3N3O2S/c1-11-2-4-12(5-3-11)15-10-16(17(18,19)20)22-23(15)13-6-8-14(9-7-13)26(21,24)25/h2-10H,1H3,(H2,21,24,25)	RZEKVGVHFLEQIL-UHFFFAOYSA-N	471209	541103	RZEKVGVHFLEQIL-UHFFFAOYSA-N	DTXSID0022777		Celecoxib	RZEKVGVHFLEQIL-UHFFFAOYSA-N	C17H14F3N3O2S	381.37			X	30	30
183	XX874701	Challenge-183	313.216	POSITIVE	12.127	157	Dydrogesterone	CC(=O)[C@H]1CC[C@H]2[C@@H]3C=CC4=CC(=O)CC[C@@]4(C)[C@@H]3CC[C@]12C	InChI=1S/C21H28O2/c1-13(22)17-6-7-18-16-5-4-14-12-15(23)8-10-20(14,2)19(16)9-11-21(17,18)3/h4-5,12,16-19H,6-11H2,1-3H3/t16-,17+,18-,19+,20+,21+/m0/s1	JGMOKGBVKVMRFX-HQZYFCCVSA-N	3368	3488	JGMOKGBVKVMRFX-HQZYFCCVSA-N	DTXSID1022974		Dydrogesterone	JGMOKGBVKVMRFX-HQZYFCCVSA-N	C21H28O2	312.453			X	21	21
183.1													JGMOKGBVKVMRFX-HQZYFCCVSA-N	DTXSID70179353		9beta,10alpha,17alpha-Pregna-4,6-diene-3,20-dione	JGMOKGBVKVMRFX-POHNSKBLSA-N	C21H28O2	312.453	X		X	21	3
183.2													JGMOKGBVKVMRFX-HQZYFCCVSA-N	DTXSID00611074		(9beta)-Pregna-4,6-diene-3,20-dione	JGMOKGBVKVMRFX-AUYGFBLUSA-N	C21H28O2	312.453	X		X	21	3
184	XX873901	Challenge-184	345.242	POSITIVE	12.203	118	Medroxyprogesterone	CC1CC2C3CCC(O)(C(C)=O)C3(C)CCC2C2(C)CCC(=O)C=C12	InChI=1S/C22H32O3/c1-13-11-16-17(20(3)8-5-15(24)12-19(13)20)6-9-21(4)18(16)7-10-22(21,25)14(2)23/h12-13,16-18,25H,5-11H2,1-4H3	FRQMUZJSZHZSGN-UHFFFAOYSA-N	31773	34526	FRQMUZJSZHZSGN-UHFFFAOYSA-N	DTXSID0036508		Medroxyprogesterone	FRQMUZJSZHZSGN-HBNHAYAOSA-N	C22H32O3	344.495	X	2	X	4	23
184.1													FRQMUZJSZHZSGN-UHFFFAOYSA-N	DTXSID20932273		17-Hydroxy-6-methylpregn-4-ene-3,20-dionato	FRQMUZJSZHZSGN-NJMUXRGYSA-N	C22H32O3	344.495	X		X	4	5
185	XX851101	Challenge-185	494.151	POSITIVE	12.241	56	Glibenclamide	COC1=C(C=C(Cl)C=C1)C(=O)NCCC1=CC=C(C=C1)S(=O)(=O)NC(=O)NC1CCCCC1	InChI=1S/C23H28ClN3O5S/c1-32-21-12-9-17(24)15-20(21)22(28)25-14-13-16-7-10-19(11-8-16)33(30,31)27-23(29)26-18-5-3-2-4-6-18/h7-12,15,18H,2-6,13-14H2,1H3,(H,25,28)(H2,26,27,29)	ZNNLBTZKUZBEKO-UHFFFAOYSA-N	46739	51605	ZNNLBTZKUZBEKO-UHFFFAOYSA-N	DTXSID0037237		Glybenclamide	ZNNLBTZKUZBEKO-UHFFFAOYSA-N	C23H28ClN3O5S	494			X	29	29
186	XX841002	Challenge-186	306.104	POSITIVE	12.282	45	Pirimiphos-methyl	CCN(CC)c1nc(C)cc(OP(=S)(OC)OC)n1	InChI=1S/C11H20N3O3PS/c1-6-14(7-2)11-12-9(3)8-10(13-11)17-18(19,15-4)16-5/h8H,6-7H2,1-5H3	QHOQHJPRIBSPCY-UHFFFAOYSA-N	11192	11683	QHOQHJPRIBSPCY-UHFFFAOYSA-N	DTXSID0024266		Pirimiphos-methyl	QHOQHJPRIBSPCY-UHFFFAOYSA-N	C11H20N3O3PS	305.33			X	16	16
187	XX846001	Challenge-187	302.139	POSITIVE	12.301	29	Fenoxycarb	CCOC(=O)NCCOC1=CC=C(OC2=CC=CC=C2)C=C1	InChI=1S/C17H19NO4/c1-2-20-17(19)18-12-13-21-14-8-10-16(11-9-14)22-15-6-4-3-5-7-15/h3-11H,2,12-13H2,1H3,(H,18,19)	HJUFTIJOISQSKQ-UHFFFAOYSA-N	26469327	53394839	HJUFTIJOISQSKQ-UHFFFAOYSA-N	DTXSID7032393		Fenoxycarb	HJUFTIJOISQSKQ-UHFFFAOYSA-N	C17H19NO4	301.342			X	16	16
188	XX875001	Challenge-188	385.237	POSITIVE	12.354	145	Megestrol-17-acetate	CC(=O)O[C@@]1(CC[C@H]2[C@@H]3C=C(C)C4=CC(=O)CC[C@]4(C)[C@H]3CC[C@]12C)C(C)=O	InChI=1S/C24H32O4/c1-14-12-18-19(22(4)9-6-17(27)13-21(14)22)7-10-23(5)20(18)8-11-24(23,15(2)25)28-16(3)26/h12-13,18-20H,6-11H2,1-5H3/t18-,19+,20+,22-,23+,24+/m1/s1	RQZAXGRLVPAYTJ-GQFGMJRRSA-N	54810	60823	RQZAXGRLVPAYTJ-GQFGMJRRSA-N	DTXSID9040683		Megestrol acetate	RQZAXGRLVPAYTJ-GQFGMJRRSA-N	C24H32O4	384.516			X	23	23
188.1													RQZAXGRLVPAYTJ-GQFGMJRRSA-N	DTXSID30199178		Pregna-4,6-diene-3,20-dione, 17-(acetyloxy)-6-methyl-, (9beta,10alpha)-	RQZAXGRLVPAYTJ-JJIRRVJSSA-N	C24H32O4	384.516	X		X	23	3
189	XX845203	Challenge-189	368.11	POSITIVE	12.395	17	Picoxystrobin	COC=C(C(=O)OC)C1=CC=CC=C1COC1=CC=CC(=N1)C(F)(F)F	InChI=1S/C18H16F3NO4/c1-24-11-14(17(23)25-2)13-7-4-3-6-12(13)10-26-16-9-5-8-15(22-16)18(19,20)21/h3-9,11H,10H2,1-2H3	IBSNKSODLGJUMQ-UHFFFAOYSA-N	6043	6279	IBSNKSODLGJUMQ-UHFFFAOYSA-N	DTXSID9047542		Picoxystrobin	IBSNKSODLGJUMQ-SDNWHVSQSA-N	C18H16F3NO4	367.324	X	2	X	4	12
189.1													IBSNKSODLGJUMQ-UHFFFAOYSA-N	DTXSID30904643		Metabolite 4 of Picoxystrobin	IBSNKSODLGJUMQ-KAMYIIQDSA-N	C18H16F3NO4	367.324	X		X	4	4
190	XX859301	Challenge-190	559.26	POSITIVE	12.404	142	Atorvastatin	CC(C)c1c(C(=O)Nc2ccccc2)c(c(-c2ccc(F)cc2)n1CC[C@@H](O)C[C@@H](O)CC(O)=O)-c1ccccc1	InChI=1S/C33H35FN2O5/c1-21(2)31-30(33(41)35-25-11-7-4-8-12-25)29(22-9-5-3-6-10-22)32(23-13-15-24(34)16-14-23)36(31)18-17-26(37)19-27(38)20-28(39)40/h3-16,21,26-27,37-38H,17-20H2,1-2H3,(H,35,41)(H,39,40)/t26-,27-/m1/s1	XUKUURHRXDUEBC-KAYWLYCHSA-N	3357	3476	XUKUURHRXDUEBC-KAYWLYCHSA-N	DTXSID8029868		Atorvastatin	XUKUURHRXDUEBC-KAYWLYCHSA-N	C33H35FN2O5	558.65		4	X	27	27
190.1													XUKUURHRXDUEBC-KAYWLYCHSA-N	DTXSID60274003		Atorvastatin (Relative Stereo)	XUKUURHRXDUEBC-KAYWLYCHSA-N	C33H35FN2O5	558.65		4	X	27	27
190.2													XUKUURHRXDUEBC-KAYWLYCHSA-N	DTXSID80237276		Atorvastatin, (3S,5R)-	XUKUURHRXDUEBC-SXOMAYOGSA-N	C33H35FN2O5	558.65	X		X	27	7
191	XX874903	Challenge-191	387.253	POSITIVE	12.468	141	Medroxyprogesteroneacetate	C[C@H]1C[C@H]2[C@@H]3CC[C@](OC(C)=O)(C(C)=O)[C@@]3(C)CC[C@@H]2[C@@]2(C)CCC(=O)C=C12	InChI=1S/C24H34O4/c1-14-12-18-19(22(4)9-6-17(27)13-21(14)22)7-10-23(5)20(18)8-11-24(23,15(2)25)28-16(3)26/h13-14,18-20H,6-12H2,1-5H3/t14-,18+,19-,20-,22+,23-,24-/m0/s1	PSGAAPLEWMOORI-PEINSRQWSA-N	24388	26177	PSGAAPLEWMOORI-PEINSRQWSA-N	DTXSID0025527		Medroxyprogesterone acetate	PSGAAPLEWMOORI-PEINSRQWSA-N	C24H34O4	386.532			X	23	23
191.1													PSGAAPLEWMOORI-PEINSRQWSA-N	DTXSID50859085		17-Acetoxy-6-methylprogesterone	PSGAAPLEWMOORI-OSYHUPLRSA-N	C24H34O4	386.532	X			23	6
192	XX851202	Challenge-192	491.232	POSITIVE	12.526	58	Glimepiride	CCC1=C(C)CN(C(=O)NCCC2=CC=C(C=C2)S(=O)(=O)NC(=O)NC2CCC(C)CC2)C1=O	InChI=1S/C24H34N4O5S/c1-4-21-17(3)15-28(22(21)29)24(31)25-14-13-18-7-11-20(12-8-18)34(32,33)27-23(30)26-19-9-5-16(2)6-10-19/h7-8,11-12,16,19H,4-6,9-10,13-15H2,1-3H3,(H,25,31)(H2,26,27,30)	WIGIZIANZCJQQY-UHFFFAOYSA-N	4526760	5377784	WIGIZIANZCJQQY-UHFFFAOYSA-N	DTXSID5040675		Glimepiride	WIGIZIANZCJQQY-RUCARUNLSA-N	C24H34N4O5S	490.62			X	15	22
193	XX819401	Challenge-193	428.891	POSITIVE	12.553	12	Tris(1,3-dichlorisopropyl)phosphate (TDCPP)	O=P(OC(CCl)CCl)(OC(CCl)CCl)OC(CCl)CCl	InChI=1S/C9H15Cl6O4P/c10-1-7(2-11)17-20(16,18-8(3-12)4-13)19-9(5-14)6-15/h7-9H,1-6H2	ASLWPAWFJZFCKF-UHFFFAOYSA-N	24247	26033	ASLWPAWFJZFCKF-UHFFFAOYSA-N	DTXSID9026261		Tris(1,3-dichloro-2-propyl) phosphate	ASLWPAWFJZFCKF-UHFFFAOYSA-N	C9H15Cl6O4P	430.89			X	15	15
194	XX847901	Challenge-194	358.977	POSITIVE	12.636	15	Chlorfenvinphos	CCOP(=O)(OCC)O\C(=C/Cl)c1ccc(Cl)cc1Cl	InChI=1S/C12H14Cl3O4P/c1-3-17-20(16,18-4-2)19-12(8-13)10-6-5-9(14)7-11(10)15/h5-8H,3-4H2,1-2H3/b12-8-	FSAVDKDHPDSCTO-WQLSENKSSA-N	8123	8430	FSAVDKDHPDSCTO-WQLSENKSSA-N	DTXSID7034250		Chlorfenvinphos	FSAVDKDHPDSCTO-UHFFFAOYSA-N	C12H14Cl3O4P	359.56			X	10	10
195	XX847502	Challenge-195	374.093	POSITIVE	12.807	66	Pyrazophos	CCOC(=O)c1cn2nc(OP(=S)(OCC)OCC)cc2nc1C	InChI=1S/C14H20N3O5PS/c1-5-19-14(18)11-9-17-12(15-10(11)4)8-13(16-17)22-23(24,20-6-2)21-7-3/h8-9H,5-7H2,1-4H3	JOOMJVFZQRQWKR-UHFFFAOYSA-N	19953113	12435805	JOOMJVFZQRQWKR-UHFFFAOYSA-N	DTXSID7042352		Pyrazophos	JOOMJVFZQRQWKR-UHFFFAOYSA-N	C14H20N3O5PS	373.36			X	14	14
196	XX876702	Challenge-196	288.253	POSITIVE	12.948	22	Lauryl diethanolamide	CCCCCCCCCCCC(=O)N(CCO)CCO	InChI=1S/C16H33NO3/c1-2-3-4-5-6-7-8-9-10-11-16(20)17(12-14-18)13-15-19/h18-19H,2-15H2,1H3	AOMUHOFOVNGZAN-UHFFFAOYSA-N	29088	31355	AOMUHOFOVNGZAN-UHFFFAOYSA-N	DTXSID5025491		N,N-Bis(2-hydroxyethyl)dodecanamide	AOMUHOFOVNGZAN-UHFFFAOYSA-N	C16H33NO3	287.444			X	17	17
197	XX828302	Challenge-197	254.096	POSITIVE	13.058	3	10-Azabenzo[a]pyrene	c1cnc2c(c1)cc1ccc3cccc4ccc2c1c34	InChI=1S/C19H11N/c1-3-12-6-7-14-11-15-5-2-10-20-19(15)16-9-8-13(4-1)17(12)18(14)16/h1-11H	BYFIUFNRSNKODH-UHFFFAOYSA-N	8078903	9903249	BYFIUFNRSNKODH-UHFFFAOYSA-N	DTXSID10172282		10-Azabenzo(a)pyrene	BYFIUFNRSNKODH-UHFFFAOYSA-N	C19H11N	253.304			X	7	7
198	XX824801	Challenge-198	267.172	POSITIVE	13.062	8	Tri-isobutyl phosphate	CC(C)COP(=O)(OCC(C)C)OCC(C)C	InChI=1S/C12H27O4P/c1-10(2)7-14-17(13,15-8-11(3)4)16-9-12(5)6/h10-12H,7-9H2,1-6H3	HRKAMJBPFPHCSD-UHFFFAOYSA-N	21535662	100958454	HRKAMJBPFPHCSD-UHFFFAOYSA-N	DTXSID8040698		Triisobutyl phosphate	HRKAMJBPFPHCSD-UHFFFAOYSA-N	C12H27O4P	266.318			X	13	13
199	XX876601	Challenge-199	258.243	POSITIVE	13.251	20	Lauric isopropanolamide	CCCCCCCCCCCC(=O)NCC(C)O	InChI=1S/C15H31NO2/c1-3-4-5-6-7-8-9-10-11-12-15(18)16-13-14(2)17/h14,17H,3-13H2,1-2H3,(H,16,18)	MMBILEWCGWTAOV-UHFFFAOYSA-N	3222	3339	MMBILEWCGWTAOV-UHFFFAOYSA-N	DTXSID00861815		N-(2-hydroxypropyl)dodecanamide	MMBILEWCGWTAOV-UHFFFAOYSA-N	C15H31NO2	257.418			X	8	8
200	XX821801	Challenge-200	329.059	POSITIVE	13.403	45	Acid Orange 7 (free acid)	OC1=CC=C2C=CC=CC2=C1N=NC1=CC=C(C=C1)S(O)(=O)=O	InChI=1S/C16H12N2O4S/c19-15-10-5-11-3-1-2-4-14(11)16(15)18-17-12-6-8-13(9-7-12)23(20,21)22/h1-10,19H,(H,20,21,22)	RDUJRVXKAIVTDH-UHFFFAOYSA-N	35265	38479	RDUJRVXKAIVTDH-UHFFFAOYSA-N	DTXSID7047986		C.I. Acid Orange 7 parent	RDUJRVXKAIVTDH-UHFFFAOYSA-N	C16H12N2O4S	328.34			X	7	7
201	XX860602	Challenge-201	361.12	POSITIVE	13.657	15	Fenofibrate	CC(C)OC(=O)C(C)(C)Oc1ccc(cc1)C(=O)c1ccc(Cl)cc1	InChI=1S/C20H21ClO4/c1-13(2)24-19(23)20(3,4)25-17-11-7-15(8-12-17)18(22)14-5-9-16(21)10-6-14/h5-13H,1-4H3	YMTINGFKWWXKFG-UHFFFAOYSA-N	3171	3286	YMTINGFKWWXKFG-UHFFFAOYSA-N	DTXSID2029874		Fenofibrate	YMTINGFKWWXKFG-UHFFFAOYSA-N	C20H21ClO4	360.83			X	29	29
202	XX843503	Challenge-202	282.145	POSITIVE	13.761	75	Pendimethalin	CCC(CC)Nc1c(cc(C)c(C)c1[N+]([O-])=O)[N+]([O-])=O	InChI=1S/C13H19N3O4/c1-5-10(6-2)14-12-11(15(17)18)7-8(3)9(4)13(12)16(19)20/h7,10,14H,5-6H2,1-4H3	CHIFOSRWCNZCFN-UHFFFAOYSA-N	21106216	6527	CHIFOSRWCNZCFN-UHFFFAOYSA-N	DTXSID7024245		Pendimethalin	CHIFOSRWCNZCFN-UHFFFAOYSA-N	C13H19N3O4	281.312			X	16	16
203	XX847702	Challenge-203	384.995	POSITIVE	13.793	38	Ethion	CCOP(=S)(OCC)SCSP(=S)(OCC)OCC	InChI=1S/C9H22O4P2S4/c1-5-10-14(16,11-6-2)18-9-19-15(17,12-7-3)13-8-4/h5-9H2,1-4H3	RIZMRRKBZQXFOY-UHFFFAOYSA-N	6519	6777	RIZMRRKBZQXFOY-UHFFFAOYSA-N	DTXSID2024086		Ethion	RIZMRRKBZQXFOY-UHFFFAOYSA-N	C9H22O4P2S4	384.46			X	15	15
204	XX883201	Challenge-204	369.125	POSITIVE	14.043	41	Tricresylphosphate	CC1=C(OP(=O)(OC2=C(C)C=CC=C2)OC2=C(C)C=CC=C2)C=CC=C1	InChI=1S/C21H21O4P/c1-16-10-4-7-13-19(16)23-26(22,24-20-14-8-5-11-17(20)2)25-21-15-9-6-12-18(21)3/h4-15H,1-3H3	YSMRWXYRXBRSND-UHFFFAOYSA-N	82863	91766	YSMRWXYRXBRSND-UHFFFAOYSA-N	DTXSID6032192		Tri-o-cresyl phosphate	YSMRWXYRXBRSND-UHFFFAOYSA-N	C21H21O4P	368.369			X	15	15
205	XX827002	Challenge-205	331.19	POSITIVE	14.107	11	Dicyclohexyl phthalate	O=C(OC1CCCCC1)C1=CC=CC=C1C(=O)OC1CCCCC1	InChI=1S/C20H26O4/c21-19(23-15-9-3-1-4-10-15)17-13-7-8-14-18(17)20(22)24-16-11-5-2-6-12-16/h7-8,13-16H,1-6,9-12H2	VOWAEIGWURALJQ-UHFFFAOYSA-N	10127	10569	VOWAEIGWURALJQ-UHFFFAOYSA-N	DTXSID5025021		Dicyclohexyl phthalate	VOWAEIGWURALJQ-UHFFFAOYSA-N	C20H26O4	330.424			X	18	18
206	XX848701	Challenge-206	489.043	POSITIVE	14.154	9	Flufenoxuron	FC1=CC(OC2=CC=C(C=C2Cl)C(F)(F)F)=CC=C1NC(=O)NC(=O)C1=C(F)C=CC=C1F	InChI=1S/C21H11ClF6N2O3/c22-12-8-10(21(26,27)28)4-7-17(12)33-11-5-6-16(15(25)9-11)29-20(32)30-19(31)18-13(23)2-1-3-14(18)24/h1-9H,(H2,29,30,31,32)	RYLHNOVXKPXDIP-UHFFFAOYSA-N	2298564	3034010	RYLHNOVXKPXDIP-UHFFFAOYSA-N	DTXSID1041978		Flufenoxuron	RYLHNOVXKPXDIP-UHFFFAOYSA-N	C21H11ClF6N2O3	488.77			X	17	17
207	XX833703	Challenge-207	303.232	POSITIVE	14.844	31	Abietic acid	CC(C)C1=CC2=CC[C@@H]3[C@](C)(CCC[C@@]3(C)C(O)=O)[C@H]2CC1	InChI=1S/C20H30O2/c1-13(2)14-6-8-16-15(12-14)7-9-17-19(16,3)10-5-11-20(17,4)18(21)22/h7,12-13,16-17H,5-6,8-11H2,1-4H3,(H,21,22)/t16-,17+,19+,20+/m0/s1	RSWGJHLUYNHPMX-ONCXSQPRSA-N			RSWGJHLUYNHPMX-ONCXSQPRSA-N	DTXSID7022047		Abietic acid	RSWGJHLUYNHPMX-ONCXSQPRSA-N	C20H30O2	302.458			X	20	20
207.1													RSWGJHLUYNHPMX-ONCXSQPRSA-N	DTXSID20275874		Abieta-7,13-dien-18-oic acid	RSWGJHLUYNHPMX-UHFFFAOYSA-N	C20H30O2	302.458	X		X	20	9
208	XX854101	Challenge-208	496.4	POSITIVE	15.627	89	Orlistat	CCCCCCCCCCC[C@@H](C[C@@H]1OC(=O)[C@H]1CCCCCC)OC(=O)[C@H](CC(C)C)NC=O	InChI=1S/C29H53NO5/c1-5-7-9-11-12-13-14-15-16-18-24(34-29(33)26(30-22-31)20-23(3)4)21-27-25(28(32)35-27)19-17-10-8-6-2/h22-27H,5-21H2,1-4H3,(H,30,31)/t24-,25-,26-,27-/m0/s1	AHLBNYSZXLDEJQ-FWEHEUNISA-N			AHLBNYSZXLDEJQ-FWEHEUNISA-N	DTXSID8023395		Orlistat	AHLBNYSZXLDEJQ-FWEHEUNISA-N	C29H53NO5	495.745			X	27	27
208.1													AHLBNYSZXLDEJQ-FWEHEUNISA-N	DTXSID80432446		(S,S,R,S)-Orlistat	AHLBNYSZXLDEJQ-YIPNQBBMSA-N	C29H53NO5	495.745	X		X	27	5
208.2													AHLBNYSZXLDEJQ-FWEHEUNISA-N	DTXSID50146801		Leucine orlistat, (-)-	AHLBNYSZXLDEJQ-NFGXINMFSA-N	C29H53NO5	495.745	X		X	27	12
208.3													ALEXXDVDDISNDU-JZYPGELDSA-N	DTXSID0048686		Hydrocortisone acetate	ALEXXDVDDISNDU-KPYZGQEZSA-N	C23H32O6	404.503	X		X	23	6
208.4													ALEXXDVDDISNDU-JZYPGELDSA-N	DTXSID80858940		Epihydrocortisone 21-acetate	ALEXXDVDDISNDU-VVCDUNCFSA-N	C23H32O6	404.503	X		X	23	9
	Date Sourced from: http://casmi-contest.org/2016/challenges-cat2+3.shtml
	Footnotes
	1. Challenge InChIKey represents non-stereo form and non-stereo form registered in dashboard database
	2. Challenge InChIKey represents non-stereo form but non-stereo form is not registered in dashboard database
	3. Challenge InChIKey represents stereo form but stereo form is not registered in dashboard database
	4. Other full InChIKey matches - absolute vs relative stereochemistry forms

[truncated: 3 more sheets: CASMI2016_Chall Results, CASMI2017, CASMI2017 Results]
