# Supplementary material for: Revisiting Five Years of CASMI Contests with EPA Identification Tools
Source: Metabolites. 2020 Jun 23;10(6):260. doi: 10.3390/metabo10060260 (PMC7345619; doi:10.3390/metabo10060260)
Supplement: Supplementary file 1 [file metabolites-10-00260-s001.zip › Supplemental File 3.txt]

Mode=ESI-MSMS-pos
Mass=473.3648
Energy=energy0
MTolerance=15
PTolerance=0.02
#BEGIN
95.0854	5.1
119.0886	2.9
121.1034	2.8
133.1034	5.7
145.1018	6.3
147.1178	5.5
149.1305	2.3
159.1154	4.7
161.1328	2.8
163.1132	10.5
175.1512	4.5
177.1672	12.1
187.1511	29.0
189.1642	31.1
191.1828	3.5
201.1723	2.3
203.1818	38.5
205.1606	67.1
207.1759	11.6
213.1691	5.1
223.1708	3.3
249.1859	12.8
295.2424	4.3
313.2556	10.4
391.3397	11.8
409.3496	80.0
427.3609	8.9
437.3434	100.0
455.3524	53.2
473.3648	6.7
#END
